# Supplementary material for: Constraining classifiers in molecular analysis: invariance and robustness
Source: J R Soc Interface. 2020 Feb 5;17(163):20190612. doi: 10.1098/rsif.2019.0612 (PMC7061712; doi:10.1098/rsif.2019.0612)
Supplement: Read Me [file rsif20190612supp1.txt]

#######################################################################################################################
##
## Additional Files can also be found under following link:

http://sysbio.uni-ulm.de/?Software:InvariantSVM&normal

#######################################################################################################################
##
## artificialData.zip

Collection of the analysed artificial datasets.


#######################################################################################################################
##
## foldlists.zip or foldlists.tar.gz

Collection of the fold list used for the 10x10 cross-validation experiments.

#######################################################################################################################
##
## invariantSVM_1.0.tar.gz


This provides the code used for training the (invariant) SVMs and predicting the class labels of a new matrix in R.

The code is bundled as an R package invariantSVM_1.0.tar.gz. It can be installed from command line:

  R CMD INSTALL invariantSVM_1.0.tar.gz

After the package is loaded into the workspace (by using library(invariantSVM) ), automatic parameter tuning in a multi-objective setting can be performed as in the following example:

  #calculate 10x10 Accuracy on iris dataset over all invariances and R = 2

  library(TunePareto)
  print(tunePareto(data = as.matrix(iris[1:100, -ncol(iris)]), 
                   labels = iris[1:100,ncol(iris)],
                   classifier = tunePareto.invariantSVM(), 
                   C=1, R = 2,
                   invariance = c("lin","off","con","off&con","mon"),
                   objectiveFunctions = list(cvAccuracy(10, 10))))

#######################################################################################################################
##
## readMe.txt

This file.

#######################################################################################################################
##
## resultsAccuracies.xlsx

This file provides the results of the experiments on artificial and transcriptome datasets. The accuracies are shown.

#######################################################################################################################
##
## resultsFeaSelR1.xlsx

This file provides the results of the experiments on artificial and transcriptome datasets. The selected number of features (R1-SVM) are shown.
