# Supplementary material for: Constraining classifiers in molecular analysis: invariance and robustness
Source: J R Soc Interface. 2020 Feb 5;17(163):20190612. doi: 10.1098/rsif.2019.0612 (PMC7061712; doi:10.1098/rsif.2019.0612)
Supplement: foldlists.tar [file rsif20190612supp2.gz]

Archive with 60 entries (58 files):
- ._foldlists
- foldlists
- foldlists/._README
- foldlists/README
- foldlists/._foldlists
- foldlists/foldlists
- foldlists/foldlists/._TCGA_KICH_vs_KIRC.10x10.foldlist.csv
- foldlists/foldlists/TCGA_KICH_vs_KIRC.10x10.foldlist.csv
- foldlists/foldlists/._KURIAKOSE.10x10.foldlist.csv
- foldlists/foldlists/KURIAKOSE.10x10.foldlist.csv
- foldlists/foldlists/._STRUNNIKOVA.10x10.foldlist.csv
- foldlists/foldlists/STRUNNIKOVA.10x10.foldlist.csv
- foldlists/foldlists/._STANKE.10x10.foldlist.csv
- foldlists/foldlists/STANKE.10x10.foldlist.csv
- foldlists/foldlists/._ESTILO.10x10.foldlist.csv
- foldlists/foldlists/ESTILO.10x10.foldlist.csv
- foldlists/foldlists/._SUN.10x10.foldlist.csv
- foldlists/foldlists/SUN.10x10.foldlist.csv
- foldlists/foldlists/._WANG.10x10.foldlist.csv
- foldlists/foldlists/WANG.10x10.foldlist.csv
- foldlists/foldlists/._GOBBLE_dediff_vs_welldiff.10x10.foldlist.csv
- foldlists/foldlists/GOBBLE_dediff_vs_welldiff.10x10.foldlist.csv
- foldlists/foldlists/._ALCALAY.10x10.foldlist.csv
- foldlists/foldlists/ALCALAY.10x10.foldlist.csv
- foldlists/foldlists/._JONES.10x10.foldlist.csv
- foldlists/foldlists/JONES.10x10.foldlist.csv
- foldlists/foldlists/._TCGA_KIRP_vs_KIRC.10x10.foldlist.csv
- foldlists/foldlists/TCGA_KIRP_vs_KIRC.10x10.foldlist.csv
- foldlists/foldlists/._LANDI.10x10.foldlist.csv
- foldlists/foldlists/LANDI.10x10.foldlist.csv
- foldlists/foldlists/._XU.10x10.foldlist.csv
- foldlists/foldlists/XU.10x10.foldlist.csv
- foldlists/foldlists/._TCGA_LIHC_vs_PAAD.10x10.foldlist.csv
- foldlists/foldlists/TCGA_LIHC_vs_PAAD.10x10.foldlist.csv
- foldlists/foldlists/._SINGH.10x10.foldlist.csv
- foldlists/foldlists/SINGH.10x10.foldlist.csv
- foldlists/foldlists/._WANG_normal_vs_tumor.10x10.foldlist.csv
- foldlists/foldlists/WANG_normal_vs_tumor.10x10.foldlist.csv
- foldlists/foldlists/._LU.10x10.foldlist.csv
- foldlists/foldlists/LU.10x10.foldlist.csv
- foldlists/foldlists/._BOERSMA.10x10.foldlist.csv
- foldlists/foldlists/BOERSMA.10x10.foldlist.csv
- foldlists/foldlists/._TCGA_CHOL_vs_PAAD.10x10.foldlist.csv
- foldlists/foldlists/TCGA_CHOL_vs_PAAD.10x10.foldlist.csv
- foldlists/foldlists/._IWAMOTO.10x10.foldlist.csv
- foldlists/foldlists/IWAMOTO.10x10.foldlist.csv
- foldlists/foldlists/._HUMMEL.10x10.foldlist.csv
- foldlists/foldlists/HUMMEL.10x10.foldlist.csv
- foldlists/foldlists/._VILAR.10x10.foldlist.csv
- foldlists/foldlists/VILAR.10x10.foldlist.csv
- foldlists/foldlists/._TCGA_KICH_vs_KIRP.10x10.foldlist.csv
- foldlists/foldlists/TCGA_KICH_vs_KIRP.10x10.foldlist.csv
- foldlists/foldlists/._SHIPP.10x10.foldlist.csv
- foldlists/foldlists/SHIPP.10x10.foldlist.csv
- foldlists/foldlists/._DYRSKJOET.10x10.foldlist.csv
- foldlists/foldlists/DYRSKJOET.10x10.foldlist.csv
- foldlists/foldlists/._ORSMARK.10x10.foldlist.csv
- foldlists/foldlists/ORSMARK.10x10.foldlist.csv
- foldlists/foldlists/._KIMPEL.10x10.foldlist.csv
- foldlists/foldlists/KIMPEL.10x10.foldlist.csv
