# Supplementary material for: Constraining classifiers in molecular analysis: invariance and robustness
Source: J R Soc Interface. 2020 Feb 5;17(163):20190612. doi: 10.1098/rsif.2019.0612 (PMC7061712; doi:10.1098/rsif.2019.0612)
Supplement: foldlists.tar [file rsif20190612supp2.gz › foldlists/README]

- foldlists are given in CSV files
- Each row indicates the given run (run = {1, ... 10}) and each column shows the fold (fold = {1, ..., 10})
- each cell gives the indices of samples that are left out in the corresponding fold
