# Supplementary material for: Constraining classifiers in molecular analysis: invariance and robustness
Source: J R Soc Interface. 2020 Feb 5;17(163):20190612. doi: 10.1098/rsif.2019.0612 (PMC7061712; doi:10.1098/rsif.2019.0612)
Supplement: foldlists.tar [file rsif20190612supp2.gz › foldlists/foldlists/TCGA_KICH_vs_KIRC.10x10.foldlist.csv]

	Fold 1	Fold 2	Fold 3	Fold 4	Fold 5	Fold 6	Fold 7	Fold 8	Fold 9	Fold 10
Run 1	54	60	85	7	44	73	26	34	45	13	543	386	548	478	522	527	609	143	327	396	314	529	185	641	289	377	487	462	329	285	424	610	669	456	697	554	336	477	130	263	489	640	492	433	222	126	323	617	311
Run 2	62	8	16	46	4	26	64	55	19	40	198	182	160	178	661	109	502	684	144	410	585	317	562	147	526	376	351	358	141	671	475	679	627	458	355	417	624	388	447	115	445	223	214	197	412	423	293	370	509
Run 3	59	66	64	61	63	71	90	68	39	67	482	532	409	547	474	568	272	414	183	522	298	135	614	627	607	516	186	223	390	374	364	243	98	534	255	211	385	368	283	214	647	311	172	695	160	628	616	184	514
Run 4	19	66	23	40	86	45	32	67	59	51	489	345	140	557	560	581	193	164	521	189	323	235	502	555	376	139	272	351	594	403	333	138	602	399	167	104	191	118	667	623	114	294	347	685	328	144	100	482	94
Run 5	52	11	27	55	75	9	2	73	78	47	199	400	190	263	110	596	189	436	387	140	164	558	567	466	373	150	591	617	317	348	547	549	600	423	125	429	130	262	428	541	691	483	229	210	95	240	299	313	282
Run 6	40	75	10	6	55	5	63	70	27	15	596	408	297	308	239	472	210	504	333	664	647	614	347	256	533	378	638	268	322	656	257	306	683	514	454	228	106	470	417	623	561	318	595	600	477	291	453	523	406
Run 7	26	29	18	62	17	42	38	78	86	89	338	630	367	204	509	626	140	469	560	211	373	486	272	452	431	240	108	566	684	106	436	395	438	229	377	171	547	362	435	213	669	224	189	331	660	161	427	573	200
Run 8	23	30	77	41	28	76	7	9	66	85	374	651	636	534	261	287	432	652	437	638	694	658	345	416	649	464	333	597	693	152	279	393	213	618	171	379	454	264	647	381	548	412	222	505	633	194	209	158	500
Run 9	9	36	67	66	69	30	8	25	10	81	319	217	257	409	547	131	588	399	637	661	365	428	278	300	103	378	434	542	222	350	688	260	122	274	326	549	269	318	401	658	223	540	591	358	287	425	100	615	497
Run 10	6	10	57	13	18	80	30	26	76	43	119	266	127	233	291	668	532	435	393	677	332	559	454	285	655	627	179	224	663	387	373	194	453	304	419	656	397	592	542	301	483	151	113	160	467	654	375	667	570
[truncated: 648 more columns]
