# Supplementary material for: Constraining classifiers in molecular analysis: invariance and robustness
Source: J R Soc Interface. 2020 Feb 5;17(163):20190612. doi: 10.1098/rsif.2019.0612 (PMC7061712; doi:10.1098/rsif.2019.0612)
Supplement: foldlists.tar [file rsif20190612supp2.gz › foldlists/foldlists/KURIAKOSE.10x10.foldlist.csv]

	Fold 1	Fold 2	Fold 3	Fold 4	Fold 5	Fold 6	Fold 7	Fold 8	Fold 9	Fold 10
Run 1	25	17	23	42	22	37	1	33	14	36	29	39	32	8	38	27	3	4	16	6	31	11	26	40	7	35	44	24	41	43	12	20	9	5	10	18	15	13	2	34	21	19	28	30
Run 2	33	39	1	38	10	15	31	7	2	16	43	19	8	42	36	23	9	40	12	34	13	29	32	6	41	21	26	20	11	37	28	30	25	3	14	44	35	5	18	22	27	17	24	4
Run 3	21	27	5	42	12	3	31	39	14	38	17	15	24	20	44	19	29	16	6	18	13	41	2	10	35	25	36	28	9	1	30	8	23	43	34	22	11	7	4	40	37	33	32	26
Run 4	11	31	41	14	24	19	5	1	30	34	35	37	40	12	22	13	23	42	10	20	33	29	16	6	43	27	32	26	15	7	4	2	9	17	18	28	21	25	38	44	39	3	36	8
Run 5	5	29	43	8	14	21	11	35	32	16	33	31	26	20	38	9	1	36	10	44	17	23	18	30	37	15	4	2	13	3	34	42	39	7	6	12	19	41	24	22	27	25	40	28
Run 6	9	11	35	18	38	37	5	29	10	2	15	7	34	32	44	33	39	28	36	12	23	13	8	22	19	21	20	26	31	1	16	14	41	25	30	40	27	17	6	4	3	43	42	24
Run 7	11	9	33	22	6	19	1	23	38	28	43	31	2	8	24	21	35	12	40	16	25	13	26	14	37	7	34	44	27	41	18	30	15	39	36	42	17	3	10	32	29	5	20	4
Run 8	21	37	3	26	42	7	15	19	8	16	39	43	44	22	12	31	33	38	6	18	27	11	20	32	23	25	14	4	13	35	24	28	17	1	36	10	9	29	34	30	41	5	40	2
Run 9	31	23	43	34	6	5	7	3	10	32	11	19	8	16	18	33	1	30	20	26	29	17	4	24	25	35	14	38	9	27	36	28	15	41	22	2	21	37	40	44	39	13	12	42
Run 10	11	39	37	36	4	3	9	41	44	6	29	5	32	30	22	31	7	10	28	2	1	27	18	12	33	23	42	24	43	35	14	34	13	17	16	40	15	19	38	26	25	21	8	20
