# Supplementary material for: Constraining classifiers in molecular analysis: invariance and robustness
Source: J R Soc Interface. 2020 Feb 5;17(163):20190612. doi: 10.1098/rsif.2019.0612 (PMC7061712; doi:10.1098/rsif.2019.0612)
Supplement: foldlists.tar [file rsif20190612supp2.gz › foldlists/foldlists/STRUNNIKOVA.10x10.foldlist.csv]

	Fold 1	Fold 2	Fold 3	Fold 4	Fold 5	Fold 6	Fold 7	Fold 8	Fold 9	Fold 10
Run 1	11	10	31	33	15	1	30	35	12	14	29	20	18	7	19	28	13	9	26	23	3	16	27	24	17	5	36	4	2	21	6	22	34	8	32	25
Run 2	16	11	33	19	8	14	25	23	12	3	36	26	4	6	29	20	18	2	31	32	7	10	21	28	5	1	24	13	9	22	17	30	35	15	27	34
Run 3	10	8	24	20	14	16	25	34	15	12	22	19	2	18	28	21	11	13	23	29	7	1	36	35	3	6	30	4	9	32	17	26	33	5	27	31
Run 4	15	5	21	25	1	4	26	20	9	8	35	22	6	2	31	23	17	18	34	29	12	3	24	36	10	16	27	11	7	30	14	19	33	13	28	32
Run 5	12	14	25	26	15	13	24	34	10	3	22	29	6	5	35	36	8	1	19	21	18	2	28	32	16	17	30	4	9	33	7	27	31	11	20	23
Run 6	9	12	26	24	5	8	19	35	7	2	31	20	17	4	21	36	10	11	27	30	14	13	25	23	15	3	32	6	18	34	16	28	29	1	33	22
Run 7	16	8	21	34	14	13	24	29	12	9	26	19	6	1	36	27	3	2	33	28	18	11	23	35	5	17	31	10	4	30	7	32	20	15	25	22
Run 8	5	16	28	20	11	17	36	26	12	9	24	25	8	15	19	22	13	14	29	31	7	4	33	21	3	18	35	6	1	23	10	34	30	2	27	32
Run 9	12	6	26	28	15	1	21	30	8	11	32	23	16	5	29	31	4	18	36	25	9	13	34	19	10	2	22	17	14	24	3	27	35	7	33	20
Run 10	14	6	26	28	4	15	29	36	13	7	24	22	18	17	35	27	11	8	19	25	2	1	31	34	12	16	20	10	9	33	5	23	32	3	21	30
