# Supplementary material for: Constraining classifiers in molecular analysis: invariance and robustness
Source: J R Soc Interface. 2020 Feb 5;17(163):20190612. doi: 10.1098/rsif.2019.0612 (PMC7061712; doi:10.1098/rsif.2019.0612)
Supplement: foldlists.tar [file rsif20190612supp2.gz › foldlists/foldlists/STANKE.10x10.foldlist.csv]

	Fold 1	Fold 2	Fold 3	Fold 4	Fold 5	Fold 6	Fold 7	Fold 8	Fold 9	Fold 10
Run 1	10	8	24	13	1	23	16	12	22	14	7	17	11	4	20	2	15	28	9	18	26	3	21	27	5	19	29	6	25
Run 2	15	16	28	2	10	19	8	3	22	5	7	24	14	9	27	12	1	29	13	21	18	11	26	25	4	23	17	6	20
Run 3	13	10	18	16	4	19	12	15	24	3	9	23	7	6	21	5	1	28	11	29	27	8	17	26	2	25	20	14	22
Run 4	1	10	21	7	8	23	2	14	17	6	13	29	15	11	28	4	16	27	5	20	19	3	18	25	12	26	22	9	24
Run 5	2	1	25	16	13	19	8	6	27	7	15	18	10	12	23	3	9	28	5	20	21	14	22	17	4	26	24	11	29
Run 6	14	12	20	9	2	19	6	10	27	7	1	23	11	8	26	15	5	28	4	18	29	16	22	25	3	17	24	13	21
Run 7	4	12	27	13	8	20	2	14	21	7	6	23	10	15	28	3	1	26	5	24	18	11	25	17	16	19	22	9	29
Run 8	3	10	24	11	13	29	9	7	27	4	6	22	15	2	23	14	8	25	5	21	17	12	19	28	1	26	18	16	20
Run 9	5	14	29	13	7	22	11	1	28	6	12	25	2	9	21	16	3	18	15	19	17	10	27	23	4	24	26	8	20
Run 10	4	13	23	5	14	19	11	8	26	16	2	24	6	1	20	3	10	17	12	27	28	7	29	18	15	21	25	9	22
