# Supplementary material for: Constraining classifiers in molecular analysis: invariance and robustness
Source: J R Soc Interface. 2020 Feb 5;17(163):20190612. doi: 10.1098/rsif.2019.0612 (PMC7061712; doi:10.1098/rsif.2019.0612)
Supplement: foldlists.tar [file rsif20190612supp2.gz › foldlists/foldlists/ESTILO.10x10.foldlist.csv]

	Fold 1	Fold 2	Fold 3	Fold 4	Fold 5	Fold 6	Fold 7	Fold 8	Fold 9	Fold 10
Run 1	35	30	16	52	46	6	47	3	49	29	55	37	38	17	12	19	13	45	36	7	1	34	53	25	43	42	54	33	23	4	9	31	20	21	11	2	40	51	27	41	57	18	14	10	22	48	15	24	5
Run 2	26	36	49	31	57	29	43	30	5	28	15	11	44	24	17	4	45	2	54	47	27	23	53	50	10	12	40	25	46	21	56	16	51	18	6	41	20	22	3	19	8	37	52	35	9	13	55	38	1
Run 3	47	42	40	14	34	8	52	16	56	48	46	6	5	1	30	33	13	53	54	38	31	21	50	18	26	51	27	25	2	39	49	44	3	45	55	19	36	20	43	37	23	29	12	24	22	15	4	17	7
Run 4	35	49	22	3	4	15	9	14	47	53	55	6	56	38	27	11	25	45	12	44	26	39	23	48	42	32	40	29	46	21	5	52	7	13	50	33	24	51	30	41	28	2	36	17	16	34	18	10	1
Run 5	54	22	3	9	25	45	5	24	43	28	21	6	26	47	31	50	29	41	14	51	27	11	55	39	16	36	38	18	33	34	40	20	42	37	57	4	35	56	44	13	53	8	17	12	52	19	2	7	10
Run 6	38	26	31	22	8	46	1	10	9	19	45	55	14	27	52	15	48	37	35	44	51	29	23	18	43	54	3	33	4	2	24	56	36	39	25	34	47	40	42	50	21	41	12	17	5	28	11	30	7
Run 7	14	27	20	44	28	48	9	5	36	2	13	41	24	42	16	11	21	29	35	30	1	37	53	39	17	26	56	6	33	57	54	52	31	18	19	8	3	51	32	46	23	55	12	40	22	25	4	47	49
Run 8	44	14	5	43	2	4	3	36	40	33	19	46	52	32	35	21	6	8	16	54	27	53	55	23	20	22	38	25	29	15	26	49	31	37	13	50	56	30	47	39	11	45	24	10	17	18	48	51	12
Run 9	51	47	44	3	46	48	43	35	30	11	34	53	24	20	31	18	37	55	54	12	52	13	29	45	49	38	7	4	19	8	5	10	26	2	21	39	40	17	22	6	15	57	42	56	36	41	33	16	14
Run 10	35	27	9	56	8	15	16	30	5	25	37	57	17	31	36	18	33	28	22	32	47	23	29	13	40	26	10	46	34	4	38	20	12	11	55	50	49	52	51	19	21	39	14	3	42	6	48	44	43
[truncated: 8 more columns]
