# Supplementary material for: Constraining classifiers in molecular analysis: invariance and robustness
Source: J R Soc Interface. 2020 Feb 5;17(163):20190612. doi: 10.1098/rsif.2019.0612 (PMC7061712; doi:10.1098/rsif.2019.0612)
Supplement: foldlists.tar [file rsif20190612supp2.gz › foldlists/foldlists/SUN.10x10.foldlist.csv]

	Fold 1	Fold 2	Fold 3	Fold 4	Fold 5	Fold 6	Fold 7	Fold 8	Fold 9	Fold 10
Run 1	54	52	47	55	66	15	21	76	67	2	40	58	25	33	6	23	57	39	38	74	20	19	14	13	71	12	73	32	31	79	11	7	63	45	60	69	50	22	24	9	28	46	37	29	18	62	53	3	59
Run 2	39	8	29	1	26	66	30	34	74	38	58	48	62	25	19	78	45	61	37	60	15	41	24	5	68	35	10	59	20	11	77	51	32	64	12	27	50	17	6	4	42	28	63	47	21	79	72	23	57
Run 3	8	74	57	55	30	31	19	50	45	56	71	1	66	18	11	3	70	60	63	37	22	78	6	77	12	43	73	29	4	76	20	41	44	61	28	2	65	62	72	25	10	42	52	59	9	23	17	15	40
Run 4	42	56	35	37	66	13	65	51	52	12	10	28	72	24	34	79	54	60	58	40	22	33	53	4	74	44	71	68	26	18	62	25	70	32	47	61	41	75	30	31	57	64	59	39	14	11	15	5	48
Run 5	39	52	58	64	65	4	62	76	36	57	38	2	51	53	11	34	48	67	43	1	17	20	22	18	54	8	12	32	23	72	79	30	59	56	47	61	41	33	24	5	55	60	69	63	19	9	7	25	71
Run 6	56	60	48	58	65	16	9	3	36	61	29	63	20	5	21	62	10	64	74	44	53	49	19	72	57	27	37	54	41	14	11	15	59	35	71	69	4	66	77	78	2	55	28	45	23	6	22	79	67
Run 7	48	58	68	35	17	30	9	66	60	29	54	38	18	34	15	33	10	28	74	52	21	49	7	6	47	12	43	73	53	65	62	24	32	69	71	42	50	22	72	20	64	27	40	70	51	77	41	79	46
Run 8	29	60	69	52	11	20	34	25	35	10	64	56	31	22	9	15	71	45	1	38	79	50	51	16	70	67	44	73	62	76	72	30	32	37	36	27	6	66	77	33	47	74	8	12	23	5	7	65	59
Run 9	32	46	37	40	15	22	78	9	70	12	29	52	62	26	19	11	61	59	56	60	30	33	21	13	44	74	47	54	14	31	75	72	64	36	45	55	3	16	41	66	42	28	48	69	6	76	79	7	71
Run 10	38	67	63	57	72	19	15	4	40	1	47	48	11	3	18	65	69	28	58	46	50	14	25	24	44	37	68	56	53	16	22	66	64	73	36	71	7	51	78	76	43	32	74	54	13	49	21	31	29
[truncated: 30 more columns]
