# Supplementary material for: Constraining classifiers in molecular analysis: invariance and robustness
Source: J R Soc Interface. 2020 Feb 5;17(163):20190612. doi: 10.1098/rsif.2019.0612 (PMC7061712; doi:10.1098/rsif.2019.0612)
Supplement: foldlists.tar [file rsif20190612supp2.gz › foldlists/foldlists/WANG.10x10.foldlist.csv]

	Fold 1	Fold 2	Fold 3	Fold 4	Fold 5	Fold 6	Fold 7	Fold 8	Fold 9	Fold 10
Run 1	43	46	53	5	28	66	67	63	127	92	98	123	84	82	62	4	39	22	17	29	3	20	99	95	93	104	124	79	50	30	64	14	12	55	6	106	121	87	80	101	131	78	49	11	68	26	18	45	69
Run 2	62	41	48	53	8	49	14	2	114	100	119	112	95	93	24	70	57	16	26	33	37	25	109	97	86	83	79	94	66	36	20	11	54	28	46	87	117	123	129	81	105	73	23	71	72	5	15	9	61
Run 3	49	64	34	29	39	44	69	65	75	125	91	96	95	97	43	28	45	2	6	57	63	66	86	94	90	116	102	81	61	35	24	52	42	32	22	126	131	103	114	130	99	89	37	71	50	68	72	59	51
Run 4	23	6	20	63	41	52	71	28	105	132	94	98	78	126	29	42	22	21	51	8	46	54	76	112	111	123	82	117	36	39	66	57	13	69	48	106	120	97	128	79	122	127	68	61	55	32	49	64	1
Run 5	19	28	51	6	33	36	37	32	90	129	104	82	130	123	57	56	65	70	21	49	46	66	95	97	87	134	93	112	63	14	64	12	45	39	43	79	126	96	132	74	105	106	8	24	41	34	17	60	4
Run 6	4	23	30	10	71	11	40	48	87	111	126	124	133	116	44	68	37	12	42	29	47	34	132	92	90	76	109	121	18	35	31	56	41	66	53	110	82	74	95	119	96	84	55	43	36	54	27	32	62
Run 7	39	69	42	37	51	52	18	2	109	80	131	100	89	85	48	12	67	72	55	5	4	43	77	96	115	132	119	99	29	23	13	66	71	25	59	130	83	94	78	124	111	104	11	7	8	47	56	28	21
Run 8	54	38	8	58	17	64	16	48	104	83	81	102	116	126	11	9	40	35	25	70	67	31	118	100	76	127	119	92	22	29	66	18	71	60	20	108	73	109	79	97	113	106	1	32	42	62	43	10	63
Run 9	55	4	20	51	63	3	53	60	134	119	97	79	104	98	23	72	9	6	43	21	24	1	82	117	100	108	105	91	47	56	66	41	45	26	37	109	73	95	122	81	131	133	48	11	59	40	52	18	67
Run 10	71	60	64	69	68	1	23	17	123	131	120	88	107	108	66	6	13	63	61	41	22	53	126	90	89	74	115	114	11	47	14	62	57	25	50	106	98	73	104	121	100	102	5	35	40	30	65	48	10
[truncated: 85 more columns]
