# Supplementary material for: Constraining classifiers in molecular analysis: invariance and robustness
Source: J R Soc Interface. 2020 Feb 5;17(163):20190612. doi: 10.1098/rsif.2019.0612 (PMC7061712; doi:10.1098/rsif.2019.0612)
Supplement: foldlists.tar [file rsif20190612supp2.gz › foldlists/foldlists/GOBBLE_dediff_vs_welldiff.10x10.foldlist.csv]

	Fold 1	Fold 2	Fold 3	Fold 4	Fold 5	Fold 6	Fold 7	Fold 8	Fold 9	Fold 10
Run 1	24	23	21	25	84	54	76	70	73	79	34	2	15	28	67	75	47	49	46	86	27	14	13	40	59	60	81	51	50	38	5	39	9	71	61	53	63	43	32	19	30	36	78	65	69	92	82	7	20
Run 2	14	7	27	5	53	66	86	70	77	50	16	9	18	32	64	49	51	80	65	47	11	3	34	4	83	82	84	81	57	28	23	17	38	56	73	69	48	62	15	21	2	24	85	63	75	45	41	26	40
Run 3	28	9	26	8	73	72	88	91	60	41	29	12	39	36	69	57	79	50	84	70	14	37	5	31	89	46	52	58	83	17	22	16	6	71	55	74	92	64	25	15	13	18	87	86	82	44	78	2	27
Run 4	34	1	6	5	58	84	77	86	50	66	33	8	32	29	54	88	61	68	83	64	40	19	25	39	69	71	67	42	91	17	24	30	2	72	44	48	46	57	21	13	31	20	78	81	65	80	59	26	35
Run 5	22	30	26	8	51	69	79	77	45	65	21	18	36	27	59	49	58	41	83	71	37	4	11	35	89	84	74	82	67	10	38	13	34	86	81	92	43	75	2	20	31	29	44	54	68	73	62	1	9
Run 6	40	6	12	1	73	88	50	43	92	78	4	33	7	10	82	74	75	70	57	46	34	18	29	9	71	55	77	42	85	36	17	24	32	52	64	61	49	48	14	15	26	21	87	51	62	45	72	2	20
Run 7	5	2	6	26	67	92	74	77	43	73	8	29	35	38	50	61	88	53	54	55	10	4	17	22	71	86	49	90	48	37	18	1	12	91	80	72	56	87	36	33	27	34	81	83	89	62	85	9	11
Run 8	7	18	27	29	85	78	68	75	70	58	12	38	4	39	92	43	89	74	88	54	15	14	35	28	62	83	46	64	53	11	9	2	31	57	84	81	45	79	3	16	30	10	80	44	47	71	61	6	20
Run 9	35	29	31	4	71	87	73	82	45	80	3	33	30	9	54	70	46	44	42	63	26	17	20	16	61	41	59	89	86	1	6	14	38	55	76	67	64	62	19	8	23	34	60	78	66	51	92	2	22
Run 10	11	14	40	8	62	71	54	76	67	60	27	17	18	12	80	85	55	92	49	68	23	6	33	16	45	89	46	57	48	1	15	28	5	42	73	83	56	78	25	7	4	20	43	81	50	41	52	3	9
[truncated: 43 more columns]
