# Supplementary material for: Constraining classifiers in molecular analysis: invariance and robustness
Source: J R Soc Interface. 2020 Feb 5;17(163):20190612. doi: 10.1098/rsif.2019.0612 (PMC7061712; doi:10.1098/rsif.2019.0612)
Supplement: foldlists.tar [file rsif20190612supp2.gz › foldlists/foldlists/ALCALAY.10x10.foldlist.csv]

	Fold 1	Fold 2	Fold 3	Fold 4	Fold 5	Fold 6	Fold 7	Fold 8	Fold 9	Fold 10
Run 1	44	45	40	4	43	67	76	75	59	3	66	14	25	58	33	32	49	23	26	9	6	20	38	74	65	8	56	60	24	12	36	78	57	41	21	15	11	2	72	34	10	42	63	48	51	29	69	30	54
Run 2	13	22	49	29	24	48	37	34	19	4	14	1	17	46	35	72	66	20	64	62	12	51	70	69	27	61	57	9	63	43	77	31	60	15	8	26	6	7	38	73	67	18	10	21	42	58	32	68	23
Run 3	23	13	55	40	11	17	77	37	57	63	58	12	41	20	76	70	4	65	29	18	48	47	69	38	26	50	9	2	54	15	35	30	62	60	16	14	46	3	32	31	6	61	44	43	1	67	75	68	64
Run 4	53	65	28	57	59	4	71	73	23	22	55	12	2	45	69	76	8	18	58	67	50	1	34	38	21	49	17	14	47	60	74	37	40	7	6	62	56	15	39	31	42	54	16	24	63	9	30	72	66
Run 5	53	40	63	7	25	66	30	72	48	65	12	5	51	16	75	73	22	60	23	46	47	62	32	38	42	9	45	17	67	1	68	70	19	55	24	54	11	57	31	37	14	59	21	61	10	3	76	35	29
Run 6	42	3	46	41	54	4	32	69	50	55	62	28	7	48	71	30	51	15	57	10	56	27	74	72	20	63	24	11	29	59	35	39	18	22	52	26	17	2	77	31	44	65	23	60	13	67	34	73	14
Run 7	43	12	57	6	60	24	69	38	20	53	9	56	64	14	75	71	10	26	52	54	22	25	31	73	19	16	2	66	47	46	39	74	44	55	59	15	23	13	30	68	67	3	40	5	8	45	35	78	28
Run 8	26	56	50	28	42	9	37	76	62	59	16	18	23	55	38	72	13	27	11	4	43	3	31	36	22	47	40	44	41	17	74	73	7	21	64	24	57	65	78	70	2	20	52	46	54	63	30	35	6
Run 9	46	48	7	16	24	25	73	68	55	60	59	45	4	53	72	30	57	52	14	28	5	67	36	34	42	20	10	50	2	29	35	33	41	61	3	15	21	9	77	38	22	1	65	18	13	64	75	74	49
Run 10	43	18	1	27	11	44	30	78	54	53	9	48	46	62	35	33	58	22	16	25	67	28	36	73	40	51	19	45	17	57	76	32	10	20	12	49	41	4	34	72	5	63	24	2	59	65	70	69	13
[truncated: 29 more columns]
