# Supplementary material for: Constraining classifiers in molecular analysis: invariance and robustness
Source: J R Soc Interface. 2020 Feb 5;17(163):20190612. doi: 10.1098/rsif.2019.0612 (PMC7061712; doi:10.1098/rsif.2019.0612)
Supplement: foldlists.tar [file rsif20190612supp2.gz › foldlists/foldlists/JONES.10x10.foldlist.csv]

	Fold 1	Fold 2	Fold 3	Fold 4	Fold 5	Fold 6	Fold 7	Fold 8	Fold 9	Fold 10
Run 1	14	10	11	31	67	37	59	53	56	86	20	1	13	55	50	58	30	32	29	69	15	16	5	43	42	83	64	34	33	21	2	28	62	54	89	36	46	26	17	7	65	61	81	78	52	75	91	4	19
Run 2	8	3	22	49	36	82	69	53	77	33	10	4	15	72	47	32	34	63	48	90	6	2	17	51	66	65	67	64	86	16	18	89	85	39	56	78	79	45	23	20	28	25	68	46	58	91	24	14	5
Run 3	17	15	3	71	56	55	92	89	43	24	16	5	2	65	52	40	62	33	67	90	8	7	20	74	78	29	35	41	81	10	21	85	86	54	38	57	75	47	14	22	77	66	82	76	84	27	61	1	19
Run 4	20	1	18	52	41	67	60	69	33	49	19	4	15	74	37	71	44	51	66	47	22	8	16	53	85	54	50	25	84	9	23	26	35	76	27	31	86	88	11	17	80	79	78	64	48	63	42	13	12
Run 5	13	23	9	67	34	79	62	60	28	90	12	8	18	72	82	32	87	24	66	54	21	15	16	27	84	85	57	88	50	5	17	73	81	69	64	75	26	58	1	7	74	42	83	37	78	56	89	19	3
Run 6	23	22	16	27	56	71	33	84	82	61	3	14	11	26	65	81	58	53	89	83	19	20	13	29	54	91	60	25	68	21	7	28	78	35	47	44	32	31	8	12	86	57	70	77	45	92	55	1	10
Run 7	3	1	13	45	82	75	57	87	26	56	4	12	18	47	33	44	71	36	37	38	6	2	9	78	54	90	32	73	31	20	16	24	81	74	83	55	39	77	19	17	25	50	64	66	79	85	86	5	22
Run 8	5	8	10	59	68	61	51	78	53	41	7	16	1	87	81	26	72	57	71	37	9	14	13	24	45	66	82	91	36	6	17	29	92	40	67	64	28	76	2	11	47	75	88	89	30	54	44	3	12
Run 9	20	13	4	46	90	70	56	65	28	63	2	8	15	81	37	80	29	27	83	76	14	7	16	89	88	24	42	72	69	1	22	78	30	38	59	87	47	45	10	3	82	48	43	61	49	34	75	23	21
Run 10	7	6	18	68	45	54	37	80	83	43	15	23	5	64	63	85	38	75	32	89	13	3	10	90	28	86	29	78	31	1	19	47	59	25	56	66	91	77	21	11	39	74	26	84	33	24	35	2	9
[truncated: 43 more columns]
