# Supplementary material for: Constraining classifiers in molecular analysis: invariance and robustness
Source: J R Soc Interface. 2020 Feb 5;17(163):20190612. doi: 10.1098/rsif.2019.0612 (PMC7061712; doi:10.1098/rsif.2019.0612)
Supplement: foldlists.tar [file rsif20190612supp2.gz › foldlists/foldlists/TCGA_KIRP_vs_KIRC.10x10.foldlist.csv]

	Fold 1	Fold 2	Fold 3	Fold 4	Fold 5	Fold 6	Fold 7	Fold 8	Fold 9	Fold 10
Run 1	189	232	246	34	298	87	264	183	84	102	276	281	161	132	142	138	158	207	167	80	222	233	270	44	249	47	310	290	225	136	67	203	41	918	836	434	736	859	899	625	352	826	538	893	819	872	896	401	579
Run 2	273	47	43	230	240	218	152	40	116	202	146	314	42	216	262	182	212	206	32	78	239	83	26	254	69	4	12	106	112	70	295	132	198	730	861	897	772	764	520	536	717	720	785	766	671	457	638	591	908
Run 3	194	283	212	104	233	187	226	31	12	53	223	309	312	285	195	299	208	56	188	243	100	60	80	242	260	44	46	240	2	70	134	209	151	851	890	527	514	517	792	615	899	747	799	353	708	499	347	737	575
Run 4	319	153	294	234	37	279	36	225	252	203	39	219	255	169	173	249	76	108	96	16	235	12	244	61	54	50	306	91	104	245	224	92	125	791	816	364	918	423	640	853	756	675	857	706	806	511	919	539	599
Run 5	140	1	268	228	69	139	277	169	14	66	300	91	151	113	3	53	314	28	313	301	30	177	296	303	143	238	115	7	65	191	13	95	144	369	721	587	535	771	426	410	437	758	349	635	894	419	455	918	518
Run 6	139	259	155	233	246	32	98	160	39	266	323	46	311	56	173	196	163	190	53	120	60	58	305	279	77	191	76	132	303	124	37	219	109	452	821	766	474	397	767	394	905	354	690	538	793	660	788	619	457
Run 7	28	104	290	316	268	81	164	227	10	275	140	265	259	269	215	224	34	248	186	317	247	241	22	154	223	274	289	127	205	277	42	150	134	901	703	354	614	871	898	756	333	772	583	553	735	473	805	669	673
Run 8	134	201	120	59	88	41	192	180	65	224	244	321	61	300	236	144	259	138	30	208	32	320	75	16	282	119	233	123	26	91	164	13	322	815	572	402	783	856	732	503	655	566	545	349	718	693	908	818	346
Run 9	201	161	176	159	117	129	254	292	60	315	299	83	238	84	63	283	138	261	118	97	13	53	198	99	41	174	320	243	119	273	281	310	18	335	475	800	859	430	443	872	633	744	458	648	828	738	733	843	712
Run 10	108	15	175	231	183	199	217	261	7	11	173	254	71	109	93	126	184	143	167	43	111	99	273	293	165	222	75	227	208	56	246	256	279	720	380	540	706	867	782	689	658	474	779	399	522	696	830	922	870
[truncated: 880 more columns]
