# Supplementary material for: Constraining classifiers in molecular analysis: invariance and robustness
Source: J R Soc Interface. 2020 Feb 5;17(163):20190612. doi: 10.1098/rsif.2019.0612 (PMC7061712; doi:10.1098/rsif.2019.0612)
Supplement: foldlists.tar [file rsif20190612supp2.gz › foldlists/foldlists/LANDI.10x10.foldlist.csv]

	Fold 1	Fold 2	Fold 3	Fold 4	Fold 5	Fold 6	Fold 7	Fold 8	Fold 9	Fold 10
Run 1	62	64	56	83	42	63	88	59	61	19	31	92	6	104	26	98	9	25	34	29	93	27	72	40	46	80	12	68	52	45	53	103	49	70	15	5	73	105	24	43	91	14	82	75	85	58	37	94	100
Run 2	58	7	37	54	60	12	14	107	71	31	82	85	42	9	77	46	1	10	67	41	87	65	3	83	73	15	68	5	89	20	4	99	8	50	64	81	35	80	94	11	36	34	16	86	33	21	105	51	39
Run 3	80	54	51	64	56	73	43	38	47	93	31	72	48	28	98	15	17	10	89	41	4	101	85	94	100	96	32	3	87	2	19	55	52	77	50	24	39	13	44	86	20	61	27	45	104	76	90	6	5
Run 4	73	76	13	15	80	60	36	59	82	103	57	64	42	17	33	39	23	79	84	71	61	69	48	26	9	6	92	83	34	29	25	55	99	72	54	28	12	70	35	65	27	101	22	89	18	51	40	37	96
Run 5	26	62	23	60	18	83	34	106	36	82	41	58	3	80	40	64	21	25	79	65	38	10	104	42	9	46	92	90	8	49	71	91	2	37	12	50	5	30	13	4	61	45	78	57	98	51	54	100	85
Run 6	56	24	68	33	1	23	107	95	67	31	86	26	37	66	62	77	70	87	89	61	106	29	80	96	15	97	18	76	11	41	25	84	79	92	17	83	72	5	100	52	10	57	19	47	9	32	51	63	94
Run 7	68	50	83	12	58	100	61	34	2	43	47	15	90	76	98	105	56	82	88	16	99	41	17	48	97	64	66	94	87	38	86	45	75	30	40	13	85	28	42	53	71	106	22	57	39	37	92	1	9
Run 8	18	70	7	15	30	54	71	79	43	99	91	28	73	104	100	60	74	57	101	88	10	8	90	37	33	98	9	48	22	106	2	41	52	105	3	44	39	23	17	67	75	38	47	20	72	24	76	66	6
Run 9	44	62	64	9	17	80	49	34	53	59	57	77	39	104	30	94	56	101	11	55	25	38	73	33	46	18	32	54	99	31	43	22	45	66	63	72	21	28	15	14	65	10	86	84	105	6	76	7	98
Run 10	100	94	6	63	37	44	103	49	95	31	65	60	42	54	74	5	48	36	69	41	101	67	90	73	15	77	76	50	20	89	4	29	2	7	33	104	30	81	58	75	86	34	47	43	62	92	13	97	72
[truncated: 58 more columns]
