# Supplementary material for: Constraining classifiers in molecular analysis: invariance and robustness
Source: J R Soc Interface. 2020 Feb 5;17(163):20190612. doi: 10.1098/rsif.2019.0612 (PMC7061712; doi:10.1098/rsif.2019.0612)
Supplement: foldlists.tar [file rsif20190612supp2.gz › foldlists/foldlists/XU.10x10.foldlist.csv]

	Fold 1	Fold 2	Fold 3	Fold 4	Fold 5	Fold 6	Fold 7	Fold 8	Fold 9	Fold 10
Run 1	19	16	9	29	68	42	58	75	55	26	2	27	59	53	83	36	67	44	21	10	7	48	47	76	81	38	74	20	4	1	64	56	82	40	39	24	23	30	63	62	50	54	80	5	17	11	51	45	66
Run 2	8	28	4	17	66	47	82	54	83	14	6	25	74	51	59	55	67	34	23	15	18	80	75	42	72	73	38	9	22	16	35	33	63	76	81	2	26	30	36	52	41	39	77	13	7	5	56	37	44
Run 3	9	27	25	15	42	59	63	51	41	4	11	14	72	69	75	65	71	73	3	24	7	60	76	54	52	38	46	26	5	1	74	49	68	33	66	29	8	13	53	67	37	40	35	16	18	12	34	79	56
Run 4	29	11	15	24	69	33	36	40	77	20	19	23	61	51	66	79	48	55	9	22	16	68	52	63	49	81	78	7	6	10	45	76	80	59	38	18	13	17	72	57	39	70	73	30	5	3	53	83	46
Run 5	16	6	8	12	33	57	55	66	77	10	4	2	46	32	76	72	47	60	19	9	18	79	39	52	82	50	63	29	13	26	37	58	71	44	41	20	24	25	34	35	62	81	65	17	3	22	38	45	51
Run 6	22	5	29	2	45	32	61	67	37	12	23	4	36	68	73	33	34	56	16	7	8	81	64	60	43	46	50	20	21	15	48	76	71	59	55	6	28	1	41	77	80	54	52	11	24	30	38	78	83
Run 7	6	13	9	1	70	39	45	60	73	30	28	11	65	82	78	50	66	74	18	26	3	36	40	35	75	64	76	23	15	8	62	63	33	41	54	17	24	12	34	46	81	32	80	31	10	14	53	71	37
Run 8	22	8	5	23	62	45	36	48	40	11	30	7	73	67	38	66	63	72	12	4	18	65	56	61	35	59	77	26	20	9	46	57	55	83	50	27	25	16	74	80	69	37	42	13	14	3	47	64	82
Run 9	13	31	17	19	69	47	78	49	60	7	5	12	34	54	61	44	50	33	9	1	4	71	39	46	72	70	40	3	25	28	66	35	38	62	56	10	16	24	37	41	76	52	55	27	26	21	83	63	82
Run 10	20	27	11	10	63	37	67	33	73	18	26	30	53	32	81	56	54	46	6	16	2	47	69	60	57	59	51	8	25	23	52	71	58	43	83	24	28	13	40	77	44	36	65	5	1	12	74	76	68
[truncated: 34 more columns]
