# Supplementary material for: Constraining classifiers in molecular analysis: invariance and robustness
Source: J R Soc Interface. 2020 Feb 5;17(163):20190612. doi: 10.1098/rsif.2019.0612 (PMC7061712; doi:10.1098/rsif.2019.0612)
Supplement: foldlists.tar [file rsif20190612supp2.gz › foldlists/foldlists/TCGA_LIHC_vs_PAAD.10x10.foldlist.csv]

	Fold 1	Fold 2	Fold 3	Fold 4	Fold 5	Fold 6	Fold 7	Fold 8	Fold 9	Fold 10
Run 1	248	307	328	45	405	119	365	256	118	146	246	375	241	201	220	219	255	357	112	376	101	217	40	90	202	244	340	134	83	377	104	216	196	198	215	299	47	214	343	286	2	296	42	524	509	447	568	448	596
Run 2	217	176	234	171	108	114	28	33	119	228	31	71	227	21	414	250	249	66	326	42	333	26	301	412	355	199	182	353	225	421	325	113	315	359	115	139	305	93	69	280	131	400	127	555	581	572	558	462	434
Run 3	212	77	263	240	124	341	174	167	399	128	115	143	260	147	197	48	112	160	387	190	201	213	117	81	271	137	107	251	289	101	275	296	377	82	182	410	272	369	265	288	293	353	290	593	461	473	577	520	512
Run 4	136	208	189	57	157	93	213	265	402	355	270	203	337	146	417	319	296	321	311	399	228	86	344	320	260	153	196	396	116	253	126	10	247	267	37	237	250	132	407	72	291	174	206	458	447	584	453	488	462
Run 5	115	235	132	353	171	227	369	298	215	153	251	127	288	124	17	261	23	351	180	116	260	398	256	294	274	316	130	164	9	420	250	158	374	222	414	416	78	7	142	318	280	371	179	484	481	577	451	497	446
Run 6	205	76	93	16	412	337	73	253	250	405	198	302	59	27	397	255	398	185	103	191	233	422	187	24	259	262	84	359	150	152	331	218	217	140	423	110	179	295	286	124	74	200	15	515	440	493	605	595	435
Run 7	126	217	39	130	353	169	330	397	79	246	207	259	159	399	255	137	362	86	74	204	391	338	51	274	186	40	193	339	319	380	26	262	90	24	292	53	417	136	276	42	310	298	341	523	540	442	513	586	566
Run 8	300	52	253	331	92	30	200	128	242	3	130	414	2	139	235	84	267	124	44	59	140	40	120	396	245	271	185	272	255	304	116	305	110	19	249	53	319	204	48	310	67	363	312	520	513	474	482	459	575
Run 9	65	142	389	323	326	23	393	87	392	367	72	263	14	377	227	400	254	116	205	4	56	375	219	398	303	29	315	418	86	55	338	210	102	410	154	302	236	60	50	49	277	32	343	596	492	435	591	452	500
Run 10	318	179	274	408	239	55	352	182	199	395	240	389	262	323	224	192	289	341	385	354	226	135	3	277	113	411	99	363	387	195	97	29	359	273	138	220	172	196	46	406	234	33	297	511	496	520	487	497	556
[truncated: 558 more columns]
