# Supplementary material for: Constraining classifiers in molecular analysis: invariance and robustness
Source: J R Soc Interface. 2020 Feb 5;17(163):20190612. doi: 10.1098/rsif.2019.0612 (PMC7061712; doi:10.1098/rsif.2019.0612)
Supplement: foldlists.tar [file rsif20190612supp2.gz › foldlists/foldlists/SINGH.10x10.foldlist.csv]

	Fold 1	Fold 2	Fold 3	Fold 4	Fold 5	Fold 6	Fold 7	Fold 8	Fold 9	Fold 10
Run 1	30	50	31	39	17	67	96	74	79	66	80	43	3	23	10	5	94	59	63	61	62	100	34	19	21	29	46	75	95	88	69	54	48	7	2	12	44	77	102	97	55	60	41	26	16	11	15	81	89
Run 2	12	43	13	5	33	84	71	87	59	78	90	14	46	23	9	47	68	100	83	73	99	63	6	32	30	16	29	96	101	58	77	62	40	39	50	48	31	98	65	75	81	102	36	3	1	42	24	69	61
Run 3	37	41	19	16	2	89	62	63	60	72	52	29	27	17	8	5	75	69	53	64	67	71	12	33	44	25	43	93	61	88	51	81	42	30	49	22	11	74	73	101	55	97	50	39	26	10	1	59	76
Run 4	24	14	23	28	44	92	53	102	74	78	83	41	11	27	13	2	89	56	62	65	97	67	50	22	34	42	1	66	72	80	76	58	9	48	3	5	47	75	71	68	86	77	45	29	26	21	31	85	87
Run 5	11	28	33	36	46	73	74	58	88	84	59	18	8	38	1	2	93	65	79	94	81	102	47	42	32	10	41	99	57	96	85	72	44	39	50	3	20	56	64	61	51	82	4	14	26	27	7	92	75
Run 6	16	13	3	5	36	76	78	69	82	79	60	41	37	48	38	1	75	102	72	58	55	73	18	50	2	24	9	52	62	61	80	57	29	26	12	46	10	98	68	90	54	89	14	28	8	34	17	56	84
Run 7	40	34	42	36	43	76	61	101	74	57	94	33	24	28	3	18	69	83	90	96	59	56	15	39	23	35	32	71	73	102	68	92	41	47	13	6	9	60	99	80	52	55	16	31	38	37	26	65	51
Run 8	24	18	29	16	17	72	102	60	52	63	101	45	44	19	36	48	78	100	83	55	58	89	23	14	50	26	20	68	95	85	54	94	11	28	2	31	49	97	61	92	90	79	42	15	40	10	33	51	66
Run 9	20	11	31	42	5	86	90	57	62	88	76	6	49	24	36	7	74	55	70	100	56	72	14	40	13	10	32	71	79	63	84	68	45	25	16	27	18	89	93	64	102	82	34	22	39	30	38	54	97
Run 10	49	42	23	13	38	96	97	101	85	74	62	7	33	41	31	45	94	83	68	87	67	80	40	44	9	32	12	72	65	55	75	61	2	24	1	36	6	98	86	95	60	89	34	37	3	39	25	56	76
[truncated: 53 more columns]
