# Supplementary material for: Constraining classifiers in molecular analysis: invariance and robustness
Source: J R Soc Interface. 2020 Feb 5;17(163):20190612. doi: 10.1098/rsif.2019.0612 (PMC7061712; doi:10.1098/rsif.2019.0612)
Supplement: foldlists.tar [file rsif20190612supp2.gz › foldlists/foldlists/WANG_normal_vs_tumor.10x10.foldlist.csv]

	Fold 1	Fold 2	Fold 3	Fold 4	Fold 5	Fold 6	Fold 7	Fold 8	Fold 9	Fold 10
Run 1	157	183	259	23	159	53	149	93	109	39	213	131	207	19	198	188	210	216	268	94	62	212	222	98	214	138	200	231	15	239	107	233	191	31	49	167	265	189	177	263	13	104	80	26	118	48	108	8	158
Run 2	181	217	147	243	91	95	155	267	5	235	37	47	149	197	52	164	56	138	224	182	218	190	30	192	178	236	70	161	109	237	9	35	223	11	33	27	43	185	179	203	253	92	48	120	6	34	130	46	106
Run 3	71	109	223	25	3	77	185	165	35	113	63	19	161	101	4	102	170	36	234	54	204	112	230	28	152	64	18	213	225	231	89	125	141	15	65	45	49	149	197	41	79	24	82	146	20	40	116	238	190
Run 4	143	261	183	179	5	163	109	121	73	15	117	253	221	25	104	220	122	98	140	42	212	224	154	184	38	244	240	177	45	199	259	99	31	203	217	129	47	85	119	229	53	24	60	186	172	44	32	162	48
Run 5	203	13	87	235	267	21	155	245	123	93	251	171	157	51	228	178	150	240	252	176	132	202	250	62	232	30	246	83	219	39	253	7	159	201	75	259	143	137	141	65	263	58	10	146	194	108	208	34	42
Run 6	21	119	183	215	229	153	89	265	45	51	217	133	13	43	88	52	118	112	268	72	216	168	162	200	2	36	204	97	191	23	91	31	251	193	57	139	189	33	151	181	211	226	196	160	250	120	240	158	70
Run 7	113	251	219	249	141	145	103	143	101	119	215	111	159	51	124	216	162	84	14	212	208	186	76	34	262	244	226	161	27	213	181	49	23	137	125	127	225	53	13	123	91	30	166	22	136	202	194	204	110
Run 8	121	97	25	211	233	143	169	81	95	265	75	21	123	267	124	252	64	268	82	148	6	166	136	238	30	144	24	195	103	57	257	237	77	203	63	5	217	207	133	125	79	116	224	20	158	118	216	48	236
Run 9	73	193	225	137	35	13	233	231	29	81	189	87	31	43	202	104	204	246	108	184	36	154	166	264	186	144	130	109	129	147	151	199	255	219	89	173	249	211	251	227	15	236	142	6	2	26	218	164	170
Run 10	251	265	145	31	29	239	211	95	155	191	111	167	185	99	50	30	110	208	82	114	202	244	180	204	198	60	178	229	245	51	57	215	35	65	247	133	197	141	223	231	171	246	42	36	44	146	102	258	236
[truncated: 219 more columns]
