# Supplementary material for: Constraining classifiers in molecular analysis: invariance and robustness
Source: J R Soc Interface. 2020 Feb 5;17(163):20190612. doi: 10.1098/rsif.2019.0612 (PMC7061712; doi:10.1098/rsif.2019.0612)
Supplement: foldlists.tar [file rsif20190612supp2.gz › foldlists/foldlists/LU.10x10.foldlist.csv]

	Fold 1	Fold 2	Fold 3	Fold 4	Fold 5	Fold 6	Fold 7	Fold 8	Fold 9	Fold 10
Run 1	21	27	18	8	28	1	17	20	31	14	13	16	24	3	30	22	9	2	32	11	15	4	26	5	12	25	7	6	29	10	19	23
Run 2	10	15	26	4	21	7	22	6	16	24	32	31	1	23	30	25	13	27	19	8	14	11	17	2	12	29	28	9	18	5	20	3
Run 3	15	10	26	12	28	1	17	9	2	30	23	27	31	3	16	8	18	14	11	19	21	29	6	5	13	20	7	22	4	24	32	25
Run 4	14	7	26	25	24	15	4	32	31	5	29	10	21	9	16	18	12	28	11	19	2	3	6	30	23	8	1	20	13	27	22	17
Run 5	2	28	12	3	15	1	18	23	21	7	13	27	16	29	5	19	25	10	8	6	30	32	26	24	22	9	14	17	4	31	11	20
Run 6	31	28	11	26	2	30	6	18	14	21	22	1	16	19	10	9	23	7	25	29	5	4	17	27	13	12	15	20	32	24	8	3
Run 7	7	28	8	20	27	21	17	18	31	2	13	10	15	25	14	9	19	16	26	11	30	22	32	24	12	4	5	29	23	1	3	6
Run 8	21	30	4	6	16	14	11	23	28	31	8	15	5	13	24	19	20	1	32	25	7	12	18	2	26	22	27	29	3	10	17	9
Run 9	30	31	19	22	15	7	25	6	5	10	29	14	1	9	24	26	20	2	17	23	28	18	4	27	32	13	21	11	12	16	3	8
Run 10	24	31	11	8	28	1	6	23	14	21	18	30	16	13	5	22	20	27	9	29	15	17	32	10	4	26	2	12	25	7	19	3
