# Supplementary material for: Constraining classifiers in molecular analysis: invariance and robustness
Source: J R Soc Interface. 2020 Feb 5;17(163):20190612. doi: 10.1098/rsif.2019.0612 (PMC7061712; doi:10.1098/rsif.2019.0612)
Supplement: foldlists.tar [file rsif20190612supp2.gz › foldlists/foldlists/BOERSMA.10x10.foldlist.csv]

	Fold 1	Fold 2	Fold 3	Fold 4	Fold 5	Fold 6	Fold 7	Fold 8	Fold 9	Fold 10
Run 1	50	12	5	21	73	28	63	32	29	22	56	1	52	47	42	64	91	23	20	24	51	7	13	34	89	79	70	82	68	41	58	3	49	67	46	36	27	81	16	71	54	9	8	66	87	84	45	75	80
Run 2	54	48	7	94	95	64	89	73	26	21	11	12	56	15	77	83	63	20	75	86	52	8	53	47	85	93	91	70	37	19	10	59	51	22	36	35	16	90	71	92	9	1	3	45	30	62	28	32	79
Run 3	50	8	58	26	39	33	36	44	41	66	52	1	51	83	28	71	24	68	72	31	6	13	2	38	30	46	21	84	43	77	59	3	57	79	69	73	76	88	81	15	7	55	54	65	87	93	61	63	92
Run 4	51	11	52	65	24	93	86	35	79	95	1	5	3	36	82	45	26	41	14	25	7	50	60	30	75	42	20	31	62	34	49	9	8	61	87	64	15	92	38	69	54	59	53	66	18	81	22	80	71
Run 5	4	59	50	89	92	72	74	17	61	83	9	11	13	86	82	30	18	79	95	65	53	54	51	19	33	90	68	34	43	81	8	5	12	69	35	78	85	22	73	91	49	60	10	66	93	84	77	40	63
Run 6	54	5	9	32	31	66	89	21	28	26	2	4	57	18	36	94	22	68	27	87	48	3	49	86	70	47	78	84	76	64	6	51	7	63	67	41	42	90	38	73	55	58	52	19	79	40	71	77	62
Run 7	52	51	6	87	67	21	40	27	74	84	50	57	2	37	16	82	86	18	72	23	7	5	60	66	68	63	83	77	32	73	11	48	56	44	61	95	88	17	42	81	54	49	9	62	29	79	38	69	33
Run 8	6	4	54	17	43	94	66	92	84	37	8	55	3	95	23	34	25	73	86	42	2	58	48	69	19	80	38	15	22	46	59	12	53	20	26	64	78	28	90	91	9	57	52	16	89	79	36	83	87
Run 9	57	7	55	90	94	39	71	65	17	91	12	54	53	35	36	23	82	93	30	85	1	56	49	77	34	42	45	29	68	95	8	50	2	31	38	75	79	15	89	16	10	13	11	19	41	20	83	32	37
Run 10	5	60	58	19	44	77	72	61	47	20	11	59	50	26	41	21	29	82	40	28	53	7	8	66	79	33	92	95	94	86	51	6	3	39	46	14	62	85	35	91	49	55	2	42	78	81	17	31	88
[truncated: 46 more columns]
