# Supplementary material for: Constraining classifiers in molecular analysis: invariance and robustness
Source: J R Soc Interface. 2020 Feb 5;17(163):20190612. doi: 10.1098/rsif.2019.0612 (PMC7061712; doi:10.1098/rsif.2019.0612)
Supplement: foldlists.tar [file rsif20190612supp2.gz › foldlists/foldlists/TCGA_CHOL_vs_PAAD.10x10.foldlist.csv]

	Fold 1	Fold 2	Fold 3	Fold 4	Fold 5	Fold 6	Fold 7	Fold 8	Fold 9	Fold 10
Run 1	27	26	35	43	10	102	186	160	96	106	142	105	201	112	225	189	166	228	67	141	92	136	212	39	3	19	40	34	196	82	107	118	209	126	86	171	135	170	71	213	80	146	144	47	154	52	31	17	44
Run 2	44	43	4	3	37	201	155	206	117	123	175	150	51	174	205	197	111	87	121	97	80	79	96	5	21	22	31	18	124	192	52	73	133	56	76	74	93	182	219	202	164	62	145	214	131	47	20	15	32
Run 3	40	4	42	35	23	59	114	198	84	106	182	199	47	91	120	130	68	224	131	205	165	204	187	36	32	14	3	27	212	181	167	163	170	76	209	118	128	54	184	74	157	115	127	218	153	172	19	43	31
Run 4	39	31	32	8	36	217	172	228	107	206	83	56	103	158	152	145	47	174	98	141	170	131	119	45	2	13	24	38	159	171	67	125	102	130	70	116	64	149	168	180	163	60	144	226	154	205	19	26	5
Run 5	3	26	35	34	44	227	65	151	113	143	48	197	166	104	180	216	97	49	121	171	80	173	228	9	27	6	16	11	211	122	59	146	91	92	162	106	132	214	144	66	163	53	98	165	181	160	38	2	7
Run 6	44	33	41	38	45	108	60	132	115	214	144	167	53	187	200	218	145	57	143	87	78	107	52	27	11	31	13	8	165	177	183	175	100	209	93	94	59	207	116	111	125	164	154	222	174	193	34	23	17
Run 7	43	15	41	24	35	227	209	155	179	154	134	198	86	139	54	151	53	167	213	156	62	147	96	32	10	33	36	27	76	109	137	190	72	202	89	69	188	146	111	59	67	158	98	122	64	105	18	39	21
Run 8	41	11	17	2	1	120	119	124	107	106	169	86	127	223	203	69	80	70	102	137	204	75	211	35	42	32	29	10	192	228	96	132	66	90	193	146	115	181	206	113	147	50	64	197	176	177	26	14	16
Run 9	32	10	40	11	44	83	196	139	136	203	122	223	87	197	184	157	75	141	97	228	179	191	151	38	34	5	39	12	145	156	206	168	89	190	200	59	216	222	128	109	185	149	192	187	48	94	6	4	3
Run 10	41	31	35	2	26	152	102	211	72	210	155	220	103	95	97	46	123	171	186	161	216	227	206	39	12	40	22	4	185	170	140	86	214	47	179	50	205	55	109	177	57	108	78	49	68	142	27	18	28
[truncated: 179 more columns]
