# Supplementary material for: Constraining classifiers in molecular analysis: invariance and robustness
Source: J R Soc Interface. 2020 Feb 5;17(163):20190612. doi: 10.1098/rsif.2019.0612 (PMC7061712; doi:10.1098/rsif.2019.0612)
Supplement: foldlists.tar [file rsif20190612supp2.gz › foldlists/foldlists/IWAMOTO.10x10.foldlist.csv]

	Fold 1	Fold 2	Fold 3	Fold 4	Fold 5	Fold 6	Fold 7	Fold 8	Fold 9	Fold 10
Run 1	21	17	10	26	1	9	22	23	19	28	16	3	27	24	5	2	15	6	18	4	13	8	7	25	12	20	14	11
Run 2	1	18	5	26	28	11	2	21	4	17	27	7	12	14	20	24	13	19	16	15	10	23	6	3	22	25	8	9
Run 3	27	1	25	17	28	6	23	24	4	26	2	11	22	21	7	8	9	20	14	10	5	12	13	19	18	15	16	3
Run 4	17	2	3	24	21	25	14	18	7	1	23	13	16	22	6	27	9	11	12	15	4	26	10	19	8	5	28	20
Run 5	1	8	20	26	12	6	23	17	19	24	22	11	28	18	15	27	10	3	14	4	5	21	9	7	16	25	2	13
Run 6	24	17	11	16	2	19	18	14	5	8	1	10	26	28	4	21	25	6	27	7	13	12	15	9	23	3	22	20
Run 7	2	14	9	26	24	3	28	23	15	18	16	19	27	21	10	17	6	5	8	13	20	22	11	4	1	25	12	7
Run 8	21	26	19	23	17	9	18	8	7	27	22	4	14	24	25	1	3	5	28	6	20	2	13	15	16	11	12	10
Run 9	22	12	4	18	2	6	26	28	5	27	17	19	23	16	3	1	11	13	14	9	15	8	7	10	24	25	21	20
Run 10	12	24	15	21	8	25	22	1	5	16	18	3	26	23	6	14	11	9	2	13	4	28	10	19	17	20	27	7
