# Supplementary material for: Constraining classifiers in molecular analysis: invariance and robustness
Source: J R Soc Interface. 2020 Feb 5;17(163):20190612. doi: 10.1098/rsif.2019.0612 (PMC7061712; doi:10.1098/rsif.2019.0612)
Supplement: foldlists.tar [file rsif20190612supp2.gz › foldlists/foldlists/HUMMEL.10x10.foldlist.csv]

	Fold 1	Fold 2	Fold 3	Fold 4	Fold 5	Fold 6	Fold 7	Fold 8	Fold 9	Fold 10
Run 1	44	81	38	43	15	31	78	67	75	83	69	3	34	9	56	77	20	24	19	90	48	25	50	46	36	53	85	27	26	47	8	2	70	80	55	30	58	11	60	40	17	42	82	61	66	88	86	10	41
Run 2	23	10	45	8	56	62	90	67	79	26	34	14	40	15	54	24	27	84	61	20	16	4	80	73	3	86	88	85	35	49	44	39	5	9	75	66	21	57	29	42	2	60	89	58	77	18	6	47	69
Run 3	49	14	34	15	40	72	92	66	53	6	50	22	51	39	54	35	83	26	88	67	23	38	8	69	74	19	28	37	87	36	43	73	71	1	32	76	75	59	46	29	25	60	91	90	86	12	82	3	81
Run 4	69	1	9	42	40	88	79	90	26	62	65	13	45	15	44	92	55	64	87	59	80	39	70	8	4	68	63	7	31	36	46	54	3	22	12	21	19	35	41	23	43	81	82	85	61	84	52	47	48
Run 5	42	54	81	47	16	66	83	79	18	61	41	38	3	29	10	24	37	6	87	68	73	60	56	70	48	88	76	86	63	15	74	23	40	45	85	27	11	77	2	80	39	50	12	31	64	75	57	1	14
Run 6	80	8	22	1	48	92	26	11	75	82	5	74	13	40	23	76	77	67	35	19	65	60	43	50	14	32	79	7	89	70	38	73	15	10	59	55	24	21	25	29	36	54	91	27	57	18	72	2	41
Run 7	8	2	9	5	44	63	76	79	11	75	10	51	74	22	40	55	92	30	31	32	15	4	38	23	46	90	24	68	21	73	39	1	16	48	84	72	33	91	71	50	65	36	85	87	26	57	89	14	17
Run 8	10	38	43	69	48	82	64	77	67	37	22	74	5	50	81	11	35	76	92	31	29	25	70	34	65	87	19	59	30	16	14	2	60	51	88	85	18	83	3	36	40	56	84	12	20	68	55	9	41
Run 9	69	51	60	5	23	91	75	86	18	84	3	65	54	17	16	67	19	12	7	58	46	36	42	56	10	6	52	32	90	1	8	29	2	15	78	63	59	57	39	13	34	22	53	82	62	27	68	80	43
Run 10	16	23	17	65	2	68	31	78	63	53	48	36	40	13	69	89	32	57	24	64	43	9	80	8	74	7	19	35	21	1	29	41	25	49	75	87	33	82	45	10	5	42	11	85	26	6	28	3	15
[truncated: 43 more columns]
