# Supplementary material for: Constraining classifiers in molecular analysis: invariance and robustness
Source: J R Soc Interface. 2020 Feb 5;17(163):20190612. doi: 10.1098/rsif.2019.0612 (PMC7061712; doi:10.1098/rsif.2019.0612)
Supplement: foldlists.tar [file rsif20190612supp2.gz › foldlists/foldlists/VILAR.10x10.foldlist.csv]

	Fold 1	Fold 2	Fold 3	Fold 4	Fold 5	Fold 6	Fold 7	Fold 8	Fold 9	Fold 10
Run 1	23	21	15	34	51	47	33	2	36	19	44	26	13	12	38	42	25	5	27	7	43	31	18	32	30	49	6	29	11	37	50	28	3	20	35	46	10	9	22	8	45	17	4	1	48	40	24	16	14
Run 2	33	7	8	9	50	51	18	14	10	30	42	20	12	36	32	48	23	11	19	29	41	17	21	2	37	49	31	4	22	1	46	15	24	28	5	47	25	34	3	6	40	26	13	35	39	43	38	27	16
Run 3	9	31	8	26	45	40	11	25	14	36	41	4	22	33	21	44	30	24	7	20	51	27	2	28	10	50	18	3	15	17	48	34	12	32	23	47	1	29	6	19	42	16	35	13	49	46	37	5	38
Run 4	14	33	27	26	47	51	34	12	5	17	50	35	10	36	25	42	38	7	23	29	43	28	37	8	22	44	3	2	11	32	49	16	20	19	1	46	30	24	6	9	40	4	13	18	48	39	15	21	31
Run 5	28	35	12	7	40	41	22	19	10	11	43	9	23	16	1	42	32	20	21	13	45	27	18	14	26	49	15	30	2	38	44	29	5	6	24	47	3	34	31	33	50	36	8	4	48	39	37	17	25
Run 6	19	13	2	6	46	42	32	29	24	1	41	18	15	14	36	45	7	34	16	31	44	17	26	37	5	39	30	20	38	33	49	35	12	9	25	43	10	28	3	11	50	23	21	22	47	51	8	27	4
Run 7	18	10	22	9	42	46	31	8	16	5	40	38	15	13	34	39	7	29	2	20	41	33	19	36	11	48	27	25	30	1	45	24	14	6	3	49	21	28	32	37	50	12	26	35	44	43	17	4	23
Run 8	29	30	7	25	40	51	12	15	17	13	46	18	34	32	22	48	26	24	19	3	39	14	6	5	20	45	33	1	16	37	49	10	23	21	11	41	38	28	8	27	43	4	35	9	47	50	2	31	36
Run 9	8	20	32	15	42	39	14	6	28	1	51	35	11	24	30	48	33	27	31	13	45	3	9	37	34	46	23	10	19	26	41	21	25	17	18	44	22	5	29	2	47	12	36	4	40	43	16	7	38
Run 10	32	10	22	18	49	42	37	5	26	14	45	4	30	6	7	46	31	29	9	16	43	33	15	38	23	40	13	34	20	8	44	1	25	35	19	48	36	2	3	24	39	28	12	21	51	50	17	27	11
[truncated: 2 more columns]
