# Supplementary material for: Constraining classifiers in molecular analysis: invariance and robustness
Source: J R Soc Interface. 2020 Feb 5;17(163):20190612. doi: 10.1098/rsif.2019.0612 (PMC7061712; doi:10.1098/rsif.2019.0612)
Supplement: foldlists.tar [file rsif20190612supp2.gz › foldlists/foldlists/TCGA_KICH_vs_KIRP.10x10.foldlist.csv]

	Fold 1	Fold 2	Fold 3	Fold 4	Fold 5	Fold 6	Fold 7	Fold 8	Fold 9	Fold 10
Run 1	54	60	85	7	44	73	26	34	45	13	329	244	324	285	303	302	336	115	198	357	340	298	129	177	283	358	231	216	317	151	407	267	384	408	352	398	256	368	206	355	350	150	78	6	91	32	84	35	61
Run 2	59	22	54	26	87	50	86	32	69	80	181	321	171	222	157	389	318	311	233	359	156	403	246	400	190	268	293	373	210	198	251	138	414	155	325	410	206	309	240	292	399	165	64	84	57	23	16	2	51
Run 3	25	36	37	45	21	30	64	31	77	87	214	318	269	384	331	228	239	191	118	222	145	141	236	226	388	251	325	158	238	373	215	172	332	288	218	281	213	259	365	161	312	183	61	46	66	85	39	44	14
Run 4	53	58	57	64	65	20	83	40	13	72	188	346	320	108	125	101	280	350	344	228	291	329	317	250	181	277	124	310	397	239	161	177	109	390	405	110	98	227	193	342	271	264	90	50	12	67	19	86	71
Run 5	40	41	30	27	50	15	24	16	35	67	252	221	188	401	121	265	141	124	114	119	363	400	180	164	349	302	270	240	303	351	192	126	413	391	161	326	250	182	262	153	411	333	37	83	42	10	66	22	29
Run 6	10	61	60	3	19	76	88	71	13	21	284	171	414	167	345	172	291	215	124	110	203	149	311	370	337	257	354	165	151	372	126	236	158	106	388	357	193	336	362	217	136	241	80	73	15	49	90	27	74
Run 7	41	79	37	15	70	33	52	78	43	18	121	179	222	349	150	208	405	178	158	130	167	348	205	203	111	108	333	172	328	408	376	210	276	245	199	411	128	363	102	193	216	157	36	61	72	25	67	5	66
Run 8	48	14	22	79	77	8	21	69	12	34	393	395	328	266	127	288	310	223	333	179	253	390	352	287	261	340	305	275	186	286	301	204	251	370	136	168	155	180	161	196	271	116	16	51	40	67	38	71	31
Run 9	79	29	86	2	9	52	61	14	38	75	363	278	166	211	290	219	209	156	334	93	239	283	311	352	263	272	199	261	138	342	402	92	253	242	130	227	412	364	331	153	378	110	78	4	12	63	5	50	6
Run 10	1	72	56	15	58	23	68	69	41	79	224	316	263	95	175	155	137	92	212	146	174	290	406	335	407	177	110	126	108	369	278	254	99	279	392	299	191	222	365	193	190	378	62	47	22	20	8	61	12
[truncated: 365 more columns]
