# Supplementary material for: Constraining classifiers in molecular analysis: invariance and robustness
Source: J R Soc Interface. 2020 Feb 5;17(163):20190612. doi: 10.1098/rsif.2019.0612 (PMC7061712; doi:10.1098/rsif.2019.0612)
Supplement: foldlists.tar [file rsif20190612supp2.gz › foldlists/foldlists/SHIPP.10x10.foldlist.csv]

	Fold 1	Fold 2	Fold 3	Fold 4	Fold 5	Fold 6	Fold 7	Fold 8	Fold 9	Fold 10
Run 1	34	36	31	47	24	35	73	75	50	4	57	15	54	6	62	61	40	23	26	45	7	38	66	67	39	9	3	41	58	14	64	76	48	32	21	51	55	13	72	63	10	33	27	53	19	2	69	59	44
Run 2	31	3	28	37	55	43	64	72	13	22	39	29	24	38	66	62	19	4	14	1	17	36	63	67	56	20	54	52	12	41	69	71	27	51	47	9	53	33	76	60	50	15	8	26	6	7	74	68	57
Run 3	53	21	9	20	27	55	71	76	56	18	31	34	7	35	70	73	22	13	44	10	58	29	75	66	46	52	47	30	43	24	74	69	4	54	28	17	33	36	68	77	26	39	8	2	19	57	63	59	51
Run 4	16	49	12	50	10	33	76	64	18	36	9	40	43	2	63	74	46	30	24	52	19	53	68	60	42	7	26	41	23	3	69	61	22	21	17	11	1	35	77	72	8	57	51	39	38	14	62	70	20
Run 5	29	27	51	25	1	3	68	75	11	31	4	8	44	12	67	72	54	37	39	23	58	40	73	74	45	32	55	5	34	13	62	69	41	28	17	7	38	56	59	66	36	52	57	46	2	50	71	63	21
Run 6	52	31	58	51	4	40	65	71	41	13	56	11	28	48	60	64	39	5	42	36	54	12	73	76	53	32	8	18	25	15	63	70	6	35	47	46	33	1	61	75	30	3	45	10	26	2	74	77	37
Run 7	51	31	40	37	12	24	65	67	55	52	3	43	44	46	70	61	22	26	34	15	19	39	74	60	2	35	42	29	56	33	71	77	6	4	53	28	27	49	72	73	50	25	54	41	20	36	68	69	30
Run 8	7	20	32	53	39	27	65	62	13	6	18	36	41	26	73	72	45	2	37	17	12	19	64	66	21	47	50	44	54	58	67	69	56	8	34	43	52	51	75	77	25	49	4	38	16	35	71	74	15
Run 9	20	41	35	11	36	3	59	61	25	28	17	8	24	38	60	77	58	27	40	2	44	46	72	71	22	19	1	4	56	18	67	74	9	34	48	30	16	33	76	62	39	52	7	29	55	14	66	64	45
Run 10	43	38	36	47	28	20	71	77	51	41	18	57	42	26	72	65	4	25	33	39	55	48	61	64	58	8	17	9	40	24	76	60	37	5	45	54	49	52	70	68	6	11	30	10	46	2	73	66	3
[truncated: 28 more columns]
