# Supplementary material for: Constraining classifiers in molecular analysis: invariance and robustness
Source: J R Soc Interface. 2020 Feb 5;17(163):20190612. doi: 10.1098/rsif.2019.0612 (PMC7061712; doi:10.1098/rsif.2019.0612)
Supplement: foldlists.tar [file rsif20190612supp2.gz › foldlists/foldlists/DYRSKJOET.10x10.foldlist.csv]

	Fold 1	Fold 2	Fold 3	Fold 4	Fold 5	Fold 6	Fold 7	Fold 8	Fold 9	Fold 10
Run 1	24	15	30	33	37	1	28	27	25	6	26	7	40	2	4	17	35	38	18	31	5	21	23	16	39	22	12	13	8	34	10	29	11	9	3	14	20	36	19	32
Run 2	37	6	30	19	21	36	12	10	11	39	18	32	22	20	16	13	25	38	14	29	9	5	27	3	24	35	7	28	15	2	26	4	8	40	31	23	34	1	33	17
Run 3	11	34	29	13	21	39	26	31	37	5	10	27	8	15	12	14	40	2	4	30	24	6	32	23	38	35	19	28	1	36	16	17	9	22	18	33	25	20	3	7
Run 4	36	25	29	32	8	20	16	30	15	24	19	28	34	6	10	7	38	22	31	33	11	40	26	12	1	21	17	4	35	37	13	23	2	5	14	3	9	39	18	27
Run 5	40	24	18	14	5	35	13	33	20	25	16	4	2	8	32	26	11	15	23	31	9	36	19	7	6	22	12	27	37	38	30	10	1	39	17	29	21	34	3	28
Run 6	20	35	10	12	2	1	30	7	37	38	16	26	5	9	28	13	24	22	18	29	40	34	17	31	6	11	27	3	36	15	32	19	21	39	23	14	8	25	4	33
Run 7	20	11	32	23	40	36	10	29	34	25	13	18	22	8	26	30	5	37	12	7	15	39	14	3	9	6	33	27	24	35	16	31	2	1	17	4	21	38	28	19
Run 8	24	38	30	18	34	22	33	16	8	5	26	23	35	20	12	32	15	11	17	31	21	25	4	29	1	2	14	28	6	40	19	3	36	9	13	10	37	39	7	27
Run 9	36	25	31	4	34	20	10	28	24	6	12	27	15	35	7	23	38	37	16	18	5	9	19	33	22	11	13	32	40	2	30	17	21	8	3	14	1	39	26	29
Run 10	35	21	7	30	15	5	14	32	38	34	27	28	8	39	13	33	40	25	19	29	2	6	31	10	1	24	18	16	36	22	17	3	11	20	23	12	9	37	4	26
