# Supplementary material for: Constraining classifiers in molecular analysis: invariance and robustness
Source: J R Soc Interface. 2020 Feb 5;17(163):20190612. doi: 10.1098/rsif.2019.0612 (PMC7061712; doi:10.1098/rsif.2019.0612)
Supplement: foldlists.tar [file rsif20190612supp2.gz › foldlists/foldlists/ORSMARK.10x10.foldlist.csv]

	Fold 1	Fold 2	Fold 3	Fold 4	Fold 5	Fold 6	Fold 7	Fold 8	Fold 9	Fold 10
Run 1	11	10	34	32	15	1	29	27	12	14	28	23	18	7	19	33	13	9	25	35	3	16	26	17	5	21	4	2	20	6	22	30	8	31	24
Run 2	8	3	26	33	15	6	31	19	18	14	24	32	12	2	35	34	4	13	30	22	11	1	27	7	9	20	5	16	23	17	28	21	10	29	25
Run 3	14	15	25	27	7	4	35	28	9	11	23	19	12	2	31	30	13	5	21	34	1	8	32	16	18	22	6	17	24	3	26	29	10	20	33
Run 4	15	16	25	34	14	11	19	28	9	18	33	35	13	3	20	21	1	12	24	23	7	4	31	5	6	27	17	2	30	10	32	22	8	26	29
Run 5	14	17	33	31	7	3	35	27	10	15	25	29	4	2	32	30	16	18	23	28	11	9	22	8	1	21	5	13	19	6	20	34	12	26	24
Run 6	15	18	25	21	2	3	27	35	9	16	29	24	13	10	33	30	4	1	28	22	6	17	34	14	8	19	5	11	26	12	32	20	7	23	31
Run 7	17	18	25	21	2	7	22	29	5	3	23	30	12	16	28	24	11	6	27	19	9	10	31	14	15	34	13	1	32	8	35	26	4	20	33
Run 8	9	12	25	19	7	16	22	32	14	11	26	24	3	1	27	20	13	2	33	29	18	6	30	4	5	34	15	8	28	17	31	35	10	23	21
Run 9	11	4	31	33	13	15	35	26	5	2	27	32	17	10	21	29	7	16	24	28	9	6	34	1	12	23	3	18	25	14	30	22	8	19	20
Run 10	11	2	28	22	6	17	34	25	5	12	27	19	9	4	32	35	15	1	21	23	18	3	31	14	8	20	7	10	30	16	24	33	13	29	26
