# Supplementary material for: Constraining classifiers in molecular analysis: invariance and robustness
Source: J R Soc Interface. 2020 Feb 5;17(163):20190612. doi: 10.1098/rsif.2019.0612 (PMC7061712; doi:10.1098/rsif.2019.0612)
Supplement: foldlists.tar [file rsif20190612supp2.gz › foldlists/foldlists/KIMPEL.10x10.foldlist.csv]

	Fold 1	Fold 2	Fold 3	Fold 4	Fold 5	Fold 6	Fold 7	Fold 8	Fold 9	Fold 10
Run 1	29	27	14	9	54	8	49	2	40	32	45	42	38	15	12	20	18	58	37	3	1	35	55	59	41	17	4	34	23	11	5	50	39	21	43	7	51	36	16	44	22	56	13	48	26	47	19	6	24
Run 2	49	25	16	8	19	6	48	50	27	30	56	32	12	13	40	59	54	58	26	15	52	20	9	23	17	24	2	22	10	42	53	37	5	18	7	44	39	1	14	35	34	47	4	41	36	55	21	57	38
Run 3	27	3	36	32	7	6	53	51	37	54	46	58	40	24	12	45	43	35	13	52	14	20	42	9	17	4	26	34	19	18	38	50	39	55	33	22	49	29	2	44	11	59	16	28	5	56	10	21	1
Run 4	27	15	38	55	33	44	41	25	36	46	31	56	13	1	39	30	11	6	24	48	3	47	9	8	51	17	29	7	57	54	16	4	50	18	43	10	14	53	37	35	23	20	28	26	2	34	59	42	40
Run 5	5	14	24	19	57	6	17	50	25	34	55	8	28	3	2	42	32	23	51	27	29	33	58	11	52	38	41	45	44	35	49	53	1	30	22	43	36	39	48	59	9	56	26	37	13	46	54	47	4
Run 6	38	49	48	11	30	46	15	52	29	59	42	55	39	40	37	54	23	57	36	14	16	43	32	6	2	3	24	8	9	20	51	26	5	47	35	58	53	41	25	44	56	34	27	50	13	22	33	21	12
Run 7	14	36	37	43	18	59	48	2	50	55	23	56	40	1	16	58	10	32	38	3	52	35	7	47	53	49	5	54	22	44	24	27	26	8	57	20	29	25	13	30	6	11	15	28	4	33	31	42	39
Run 8	38	51	17	44	19	21	37	39	24	23	47	45	53	4	27	22	11	6	16	52	3	8	32	31	26	12	15	54	57	46	29	48	25	20	18	55	5	28	1	10	56	30	50	13	2	9	33	58	41
Run 9	37	40	16	35	44	47	36	49	50	18	22	33	27	28	25	56	10	55	38	5	15	19	11	32	2	4	41	7	42	43	26	3	51	46	23	20	12	29	13	31	58	45	39	48	52	59	30	8	24
Run 10	36	28	1	31	23	22	2	48	15	7	11	47	24	26	16	56	19	54	14	50	29	8	59	46	25	40	17	34	6	10	13	53	4	55	33	44	37	51	41	21	20	30	38	39	12	18	57	9	3
[truncated: 10 more columns]
