# Supplementary material for: Constraining classifiers in molecular analysis: invariance and robustness
Source: J R Soc Interface. 2020 Feb 5;17(163):20190612. doi: 10.1098/rsif.2019.0612 (PMC7061712; doi:10.1098/rsif.2019.0612)
Supplement: invariantSVM_1.0.tar [file rsif20190612supp3.gz]

Archive with 19 entries (16 files):
- invariantSVM/DESCRIPTION
- invariantSVM/NAMESPACE
- invariantSVM/R
- invariantSVM/R/Cmon.R
- invariantSVM/R/TuneParetoWrapper.R
- invariantSVM/R/artificialData.R
- invariantSVM/R/svmQP.R
- invariantSVM/man
- invariantSVM/man/Cmon.Rd
- invariantSVM/man/generateArtificialDataset.Rd
- invariantSVM/man/generateMultipleArtificialDatasets.Rd
- invariantSVM/man/generateMultipleNoisyArtificialDatasets.Rd
- invariantSVM/man/generateNoisyArtificialDataset.Rd
- invariantSVM/man/predictSVM.Rd
- invariantSVM/man/trainSVM.Rd
- invariantSVM/man/tunePareto.invariantSVM.Rd
- invariantSVM/src
- invariantSVM/src/cmon.c
- invariantSVM/src/cmon.h
