# Supplementary material for: Constraining classifiers in molecular analysis: invariance and robustness
Source: J R Soc Interface. 2020 Feb 5;17(163):20190612. doi: 10.1098/rsif.2019.0612 (PMC7061712; doi:10.1098/rsif.2019.0612)
Supplement: invariantSVM_1.0.tar [file rsif20190612supp3.gz › invariantSVM/DESCRIPTION]

Package: invariantSVM
Type: Package
Title: Invariant support vector machines
Version: 1.0
Date: 2019-11-28
Author: Robin Szekely
Maintainer: Robin Szekely <robin.szekely@uni-ulm.de>
Description: Training and testing methods for invariant support vector machines. Also includes wrapper function for TunePareto.
License: What license is it under?
LazyLoad: yes
Packaged: 2019-12-01 14:04:40 UTC; szekely
Imports: TunePareto, linprog, quadprog, MASS
NeedsCompilation: yes
RoxygenNote: 7.0.1
