# Supplementary material for: Constraining classifiers in molecular analysis: invariance and robustness
Source: J R Soc Interface. 2020 Feb 5;17(163):20190612. doi: 10.1098/rsif.2019.0612 (PMC7061712; doi:10.1098/rsif.2019.0612)
Supplement: invariantSVM_1.0.tar [file rsif20190612supp3.gz › invariantSVM/NAMESPACE]

useDynLib(invariantSVM)
export(
	Cmon,
	trainSVM,
	predictSVM,
	tunePareto.invariantSVM,
	generateArtificialDataset,
	generateMultipleArtificialDatasets,
	generateNoisyArtificialDataset,
	generateMultipleNoisyArtificialDatasets
)
import(
	TunePareto,
	linprog,
	quadprog,
	MASS
)
