# Supplementary material for: Constraining classifiers in molecular analysis: invariance and robustness
Source: J R Soc Interface. 2020 Feb 5;17(163):20190612. doi: 10.1098/rsif.2019.0612 (PMC7061712; doi:10.1098/rsif.2019.0612)
Supplement: invariantSVM_1.0.tar [file rsif20190612supp3.gz › invariantSVM/R/Cmon.R]

#' Wrapper for C code of C_mon (concept class of pairwise comparisons), used internally in \code{trainSVM}.
#'
#' \code{Cmon} returns a list of three elements: weight vector, offset and slack variables.
#'
#' @param X numeric matrix to train SVM on. Rows are interpreted as instances, columns as features.
#' @param y vector consisting of {-1,1} labels for binary classification 
#' @param C numeric value, cost parameter for the SVM
#' @param R regularisation parameter for the SVM, R = {1,2}
#' @return list of three elements: weight vector, offset and slack variables
#' 
#' @examples
#' Xtrain <- as.matrix(rbind(iris[1:25,1:4],iris[51:75,1:4]))
#' y <- c(rep(-1,25),rep(1,25))
#' model <- Cmon(Xtrain,y,C=1,R=2)
#' 
#' Xtest <- as.matrix(rbind(iris[26:50,1:4],iris[76:100,1:4]))
#' predictions <- predictSVM(model,Xtest)
Cmon <- function(X,y,C=1,R=1) {
	y[y!=1] <- -1
  
	m <- nrow(X)
	n <- ncol(X)
  	#arguments of C function Cmon: n (# dimensions), m (# samples), C (cost parameter), X (data matrix), y (labels), result
	if(R==1) {
	  res <- .C("CmonR1",as.integer(n),as.integer(m),as.integer(C),as.double(X),as.integer(y),integer(2))
	}
	else if(R==2) {
	  res <- .C("Cmon",as.integer(n),as.integer(m),as.integer(C),as.double(X),as.integer(y),integer(2))
	}
	  
	weight.indices <- res[[6]] #indices of 1 and -1 in weight vector of optimal solution (where solution has its minimum)
	 
	ret.list <- list()
	weight<- rep(0,n)
	weight[weight.indices[1]] <- 1
	weight[weight.indices[2]] <- -1
	ret.list[[1]] <- weight
	ret.list[[2]] <- 0
	zeta <- sapply(1:m,function(i) { as.numeric(1 - y[i]*t(weight)%*%X[i,]) })
	zeta[zeta<0] <- 0
	ret.list[[3]] <- zeta
	names(ret.list) <- c("weight","offset","slack")
	return(ret.list)
}
