# Supplementary material for: Constraining classifiers in molecular analysis: invariance and robustness
Source: J R Soc Interface. 2020 Feb 5;17(163):20190612. doi: 10.1098/rsif.2019.0612 (PMC7061712; doi:10.1098/rsif.2019.0612)
Supplement: invariantSVM_1.0.tar [file rsif20190612supp3.gz › invariantSVM/R/TuneParetoWrapper.R]

#' Wrapper for (invariant) SVMs to TunePareto framework
#'
#' \code{tunePareto.invariantSVM} returns a tuneParetoClassifier object to use in TunePareto framework for parameter tuning in a multi-objective setting
#'
#' @return tuneParetoClassifier object to use in TunePareto framework
#' 
#' @examples
#' #perform 10x10 cross-validation and estimate accuracy of classifier
#' library(TunePareto)
#' print(tunePareto(data = as.matrix(iris[1:100, -ncol(iris)]), 
#'                  labels = iris[1:100,ncol(iris)],
#'                  classifier = tunePareto.invariantSVM(), 
#'                  C=1, R = 2,
#'                  invariance = c("lin","off","con","off&con","mon"),
#'                  objectiveFunctions = list(cvAccuracy(10, 10))))
tunePareto.invariantSVM <- function(){
	return(
		tuneParetoClassifier(
			name = "invariantSVM",

			classifier = function(data, labels, C=1,R=2,invariance="lin",eps=1e-16){
			    classes <- levels(labels)
			    new.labels <- sign(as.numeric(labels== classes[1])-0.5)
			    model <- trainSVM(X=as.matrix(data), y=new.labels, C=C,R=R,invariance=invariance,eps=eps)
					object <- list(model=model, classes= classes)
					return(object)
			}, 
			predictor = function(object, newx){
					pred <- predictSVM(model = object$model, Xtest = as.matrix(newx))
					result <- rep(object$classes[1], length(pred))
					result[pred!=1] <- object$classes[2]
					return(result)
			},

			classifierParamNames = c("C","R","invariance","eps"),
			predictorParamNames = NULL,
			predefinedClassifierParams = list(C=1,R=2,invariance="lin",eps=1e-16),
			useFormula = FALSE, 
			trainDataName = "data",
			trainLabelName = "labels",
			testDataName = "newx", 
			modelName = "object",
			requiredPackages = c("linprog","quadprog"))
		)
}
