# Supplementary material for: Constraining classifiers in molecular analysis: invariance and robustness
Source: J R Soc Interface. 2020 Feb 5;17(163):20190612. doi: 10.1098/rsif.2019.0612 (PMC7061712; doi:10.1098/rsif.2019.0612)
Supplement: invariantSVM_1.0.tar [file rsif20190612supp3.gz › invariantSVM/R/artificialData.R]

#' Generates single artificial dataset with a train and test split.
#'
#' \code{generateArtificialDataset} returns a list containing two elements: the artificial training and test dataset with their labels.
#'
#' @param n the amount of samples one class in the dataset should contain
#' @param dim the dimensionality the dataset has
#' @param c the maximal value a coordinate of a class centroid can have
#' @param centroid.distance the distance between the two class centroids
#' @param globalSeed seed from which the random number generator draws
#' @return list of two elements: the artificial training and test dataset with their labels.
#' 
#' @examples
#' 
#' #create 2-dimensional artificial dataset with 50 samples in each class
#' artificial.dataset <- generateArtificialDataset(50,2)
generateArtificialDataset <- function(n,dim,c=10,centroid.distance=4,globalSeed=1) {
  ret.list <- list()
  set.seed(globalSeed)
  c.I <- runif(n=dim,min=0,max=c)
  X1 <- mvrnorm(n,c.I,diag(dim))
  
  w <- rnorm(n=dim)
  c.II <- c.I + (centroid.distance*w / norm(w,type="2"))
  X2 <- mvrnorm(n,c.II,diag(dim))
  y <- c(rep(-1,n),rep(1,n))
  dataset <- list()
  dataset[[1]] <- rbind(X1,X2)
  dataset[[2]] <- y
  names(dataset) <- c("data","labs")
  ret.list[[1]] <- dataset  

  X1 <- mvrnorm(n,c.I,diag(dim))
  X2 <- mvrnorm(n,c.II,diag(dim))
  y <- c(rep(-1,n),rep(1,n))
  dataset <- list()
  dataset[[1]] <- rbind(X1,X2)
  dataset[[2]] <- y
  names(dataset) <- c("data","labs")
  ret.list[[2]] <- dataset

  names(ret.list) <- c("train","test")
  return(ret.list)
}

#' Generates multiple artificial datasets (train/test split)
#'
#' \code{generateMultipleArtificialDatasets} returns a list containing multiple lists: the first level contains the repititions, the second level the dimensionalities and the third the distances between centroids. The last level in the list contains the artificial dataset.
#' With that, the complete set of artificial dataset can be used in a single R object.
#'
#' @param n the amount of samples one class in the dataset should contain
#' @param ds the dimensionalities the artificial datasets have
#' @param c the maximal value a coordinate of a class centroid can have
#' @param centroid.ds sequence of values the distances of class centroids have
#' @param globalSeed seed from which the random number generator draws
#' @param reps the number of repititions per dataset
#' @return list of two elements: list containing multiple lists: the first level contains the repititions, the second level the dimensionalities and the third the distances between centroids. The last level contains the artificial dataset.
#' 
#' @examples
#' 
#' #use same setup as in the article
#' all.datasets <- generateMultipleArtificialDatasets()
generateMultipleArtificialDatasets <- function(n=50,ds=c(2,10,100),c=10,centroid.ds=seq(1,5,0.1),globalSeed=1,reps=10) {
  localSeed <- globalSeed
  ret.list <- list()
  for(i in 1:reps) {
    ret.list[[i]] <- list() 
    d.cnt <- 1
    for(d in ds) {
      ret.list[[i]][[d.cnt]] <- list()
      cd.cnt <- 1
      for(centroid.d in centroid.ds) {
      	single.dataset <- generateArtificialDataset(n=n,dim=d,c = c,centroid.distance=centroid.d,globalSeed = localSeed)
      	ret.list[[i]][[d.cnt]][[cd.cnt]] <- single.dataset
        localSeed <- localSeed + 1
        cd.cnt <- cd.cnt + 1
      }
      names(ret.list[[i]][[d.cnt]]) <- centroid.ds
      d.cnt <- d.cnt + 1
    }
    names(ret.list[[i]]) <- ds
  }
  names(ret.list) <- paste("rep ",1:reps,sep="")
  return(ret.list)
}

#' Generates noisy artificial dataset after performing a specified noise parameter (for example sample-wise random scaling)
#'
#' \code{generateNoisyArtificialDataset} returns a list containing two elements: the noisy artificial training and test dataset with their labels.
#'
#' @param n the amount of samples one class in the dataset should contain
#' @param dim the dimensionality the dataset has
#' @param c the maximal value a coordinate of a class centroid can have
#' @param centroid.distance the distance between the two class centroids
#' @param globalSeed seed from which the random number generator draws
#' @param noise.type the type of noise to be performed ('samplewise' or 'classwise')
#' @param noise the random noise to be calculated on the dataset, options: 'scaling', 'transition', 'scaling&transition', 'exponential'
#' @param p numeric value that specifies the limit of the uniform distributions the noise is drawn from (p = 0 is equivalent to no noise)
#' @return list of two elements: the noisy artificial training and test dataset with their labels.
#' 
#' @examples
#' 
#' #create 2-dimensional noisy artificial dataset with 50 samples in each class, with sample-wise random transition
#' noisy.artificial.dataset <- generateNoisyArtificialDataset(50,2,noise.type="samplewise",noise="transition")
generateNoisyArtificialDataset <- function(n,dim,c=10,centroid.distance=4,globalSeed=1,
                                           noise.type="samplewise",noise="scaling",p=1) {
  
  artificialDataset <- generateArtificialDataset(n=n,dim=dim,c=c,
                                                 centroid.distance=centroid.distance,
                                                 globalSeed=globalSeed)
  
  if(p==0) { #no noise
    return(artificialDataset)
  }
  
  if(noise == "scaling") {
    if(noise.type=="classwise") {
      noise.vec <- runif(2*n, min=1e-05, max=p)
      artificialDataset$train$data <- noise.vec*artificialDataset$train$data
    }
    noise.vec <- runif(2*n, min=1e-05, max=p)
    artificialDataset$test$data <- noise.vec*artificialDataset$test$data
  }else if(noise=="transition") {
    if(noise.type=="classwise") {
      noise.vec <- runif(2*n, min=-p, max=p)
      artificialDataset$train$data <- artificialDataset$train$data + noise.vec
    }
    noise.vec <- runif(2*n, min=-p, max=p)
    artificialDataset$test$data <- artificialDataset$test$data + noise.vec
  }else if(noise=="scaling&transition") {
    if(noise.type=="classwise") {
      scaling.vec <- runif(2*n, min=1e-05, max=p)
      transition.vec <- runif(2*n, min=-p, max=p)
      artificialDataset$train$data <- scaling.vec*artificialDataset$train$data + transition.vec
    }
    scaling.vec <- runif(2*n, min=1e-05, max=p)
    transition.vec <- runif(2*n, min=-p, max=p)
    artificialDataset$test$data <- scaling.vec*artificialDataset$test$data + transition.vec
  }else if(noise=="exponential") {
    if(noise.type=="classwise") {
      artificialDataset$train$data <- t(apply(exp(artificialDataset$train$data),1,function(x) { x^(runif(1,min = 1e-05,max=p)) }))
    }
    artificialDataset$test$data <- t(apply(exp(artificialDataset$test$data),1,function(x) { x^(runif(1,min = 1e-05,max=p)) }))
  }
  
  return(artificialDataset)
}

#' Generates multiple noisy artificial datasets (train/test split), specified by their nose type (sample-wise or class-wise)
#'
#' \code{generateMultipleNoisyArtificialDatasets} returns a list containing multiple lists: the first level contains the repititions, the second level the dimensionalities, the third the noise and the fourth the noise parameter p. The last level in the list contains the artificial dataset.
#' With that, the complete set of noisy artificial datasets can be used in a single R object.
#'
#' @param n the amount of samples one class in the dataset should contain
#' @param ds the dimensionalities the artificial datasets have
#' @param c the maximal value a coordinate of a class centroid can have
#' @param centroid.distance the distance between the two class centroids
#' @param globalSeed seed from which the random number generator draws
#' @param reps the number of repititions per dataset
#' @param noise.type the type of noise to be performed ('samplewise' or 'classwise')
#' @param noises vector of random noises that should be performed (allowed values are 'scaling', 'transition', 'scaling&transition' and 'exponential')
#' @return the first level contains the repititions, the second level the dimensionalities, the third the noise and the fourth the noise parameter p. The last level in the list contains the artificial dataset.
#' 
#' @examples
#' 
#' #use same setup as in the article
#' all.noisy.datasets <- generateMultipleNoisyArtificialDatasets(noise.type="samplewise")
generateMultipleNoisyArtificialDatasets <- function(n=50,ds=c(2,10,100),c=10,centroid.distance=4,globalSeed=1,reps=10,
                                                    noise.type="samplewise",
                                                    noises=c("scaling","transition","scaling&transition","exponential"),
                                                    ps=1:5) {
  localSeed <- globalSeed
  ret.list <- list()
  for(i in 1:reps) {
    ret.list[[i]] <- list() 
    d.cnt <- 1
    for(d in ds) {
      ret.list[[i]][[d.cnt]] <- list()
      n.cnt <- 1
      for(noise in noises) {
        ret.list[[i]][[d.cnt]][[n.cnt]] <- list()
        p.cnt <- 1
        for(p in ps) {
          single.dataset <- generateNoisyArtificialDataset(n=n,dim=d,c = c,centroid.distance=centroid.distance,
                                                           globalSeed = localSeed,noise.type=noise.type,
                                                           noise=noise,p=p)
          ret.list[[i]][[d.cnt]][[n.cnt]][[p.cnt]] <- single.dataset
          p.cnt <- p.cnt + 1
        }
        names(ret.list[[i]][[d.cnt]][[n.cnt]]) <- paste("p = ",ps,sep="")
        
        localSeed <- localSeed + 1
        n.cnt <- n.cnt + 1
      }
      names(ret.list[[i]][[d.cnt]]) <- noises
      d.cnt <- d.cnt + 1
    }
    names(ret.list[[i]]) <- ds
  }
  names(ret.list) <- paste("rep ",1:reps,sep="")
  return(ret.list)
}
