# Supplementary material for: Constraining classifiers in molecular analysis: invariance and robustness
Source: J R Soc Interface. 2020 Feb 5;17(163):20190612. doi: 10.1098/rsif.2019.0612 (PMC7061712; doi:10.1098/rsif.2019.0612)
Supplement: invariantSVM_1.0.tar [file rsif20190612supp3.gz › invariantSVM/R/svmQP.R]

#' Trains a SVM, specified by an invariance property and R = {1,2}. Code of C_mon is externally done in C.
#'
#' \code{trainSVM} returns a list of three elements: weight vector, offset and slack variables.
#'
#' @param X numeric matrix to train SVM on. Rows are interpreted as instances, columns as features.
#' @param y vector consisting of {-1,1} labels for binary classification 
#' @param C numeric value, cost parameter for the SVM
#' @param R regularisation parameter for the SVM, R = {1,2}
#' @param invariance character value ("lin" = linear, "off" = offset-free, "con" = linear contrast classifier, "off&con" linear offset-free classifier, "mon" = pairwise comparisons)
#' @param eps arbitrary small numeric value for numeric stability for QP
#' @return list of three elements: weight vector, offset and slack variables
#' 
#' @examples
#' Xtrain <- as.matrix(rbind(iris[1:25,1:4],iris[51:75,1:4]))
#' y <- c(rep(-1,25),rep(1,25))
#' model <- trainSVM(Xtrain,y,C=1,R=2,invariance="con")
#' 
#' Xtest <- as.matrix(rbind(iris[26:50,1:4],iris[76:100,1:4]))
#' predictions <- predictSVM(model,Xtest)
trainSVM <- function(X,y,C=1,R=2,invariance="lin",eps=1e-16) {
  y[y!=1] <- -1 #
  N <- nrow(X) #Sample size
  n_d <- ncol(X) #Number of dimensions
  
  if(R==1) {
    if(invariance=="lin") {
      cvec <- c(rep(1,n_d),0,rep(1,n_d),0,rep(C,N))
      bvec <- rep(1,N)
      I_N <- diag(N) # N x N identity matrix
      X <- cbind(X,rep(1,N))
      Amat <- as.matrix(cbind(y*X,-y*X,I_N))
      
      results <- solveLP(cvec,bvec,Amat,maximum = FALSE,rep(">=", length( bvec )))
      
      # Retrieve the results
      b_optim <- results$solution
      
      offset <- b_optim[n_d+1] - b_optim[2*n_d+2]
      weight <- b_optim[1:n_d] - b_optim[(n_d+2):(2*n_d+1)]
      zeta <- b_optim[(2*n_d+3):length(b_optim)]
      
      ret.list <- list()
      ret.list[[1]] <- weight
      ret.list[[2]] <- offset
      ret.list[[3]] <- zeta
      names(ret.list) <- c("weight","offset","slack")
      return(ret.list)
    }else if(invariance=="off") {
      cvec <- c(rep(1,n_d),0,rep(1,n_d),0,rep(C,N))
      bvec <- c(rep(1,N),0)
      I_N <- diag(N) # N x N identity matrix
      X <- cbind(X,rep(1,N))
      Amat <- as.matrix(cbind(y*X,-y*X,I_N))
      Amat <- rbind(Amat,c(rep(0,n_d),1,rep(0,n_d),-1,rep(0,N)))
      
      results <- solveLP(cvec,bvec,Amat,maximum = FALSE,const.dir=c(rep(">=", N),"=="),lpSolve = T)
      
      # Retrieve the results
      b_optim <- results$solution
      
      offset <- b_optim[n_d+1] - b_optim[2*n_d+2]
      weight <- b_optim[1:n_d] - b_optim[(n_d+2):(2*n_d+1)]
      zeta <- b_optim[(2*n_d+3):length(b_optim)]
      
      ret.list <- list()
      ret.list[[1]] <- weight
      ret.list[[2]] <- offset
      ret.list[[3]] <- zeta
      names(ret.list) <- c("weight","offset","slack")
      return(ret.list)
    }else if(invariance=="con") {
      cvec <- c(rep(1,n_d),0,rep(1,n_d),0,rep(C,N))
      bvec <- c(rep(1,N),0)
      I_N <- diag(N) # N x N identity matrix
      X <- cbind(X,rep(1,N))
      Amat <- as.matrix(cbind(y*X,-y*X,I_N))
      Amat <- rbind(Amat,c(rep(1,n_d),0,rep(-1,n_d),0,rep(0,N)))
      
      results <- solveLP(cvec,bvec,Amat,maximum = FALSE,const.dir=c(rep(">=",N ),"=="),lpSolve=T)
      
      # Retrieve the results
      b_optim <- results$solution
      
      offset <- b_optim[n_d+1] - b_optim[2*n_d+2]
      weight <- b_optim[1:n_d] - b_optim[(n_d+2):(2*n_d+1)]
      zeta <- b_optim[(2*n_d+3):length(b_optim)]
      
      ret.list <- list()
      ret.list[[1]] <- weight
      ret.list[[2]] <- offset
      ret.list[[3]] <- zeta
      names(ret.list) <- c("weight","offset","slack")
      return(ret.list)
    }else if(invariance=="off&con") {
      cvec <- c(rep(1,n_d),0,rep(1,n_d),0,rep(C,N))
      bvec <- c(rep(1,N),0,0)
      I_N <- diag(N) # N x N identity matrix
      X <- cbind(X,rep(1,N))
      Amat <- as.matrix(cbind(y*X,-y*X,I_N))
      Amat <- rbind(Amat,c(rep(0,n_d),1,rep(0,n_d),-1,rep(0,N)))
      Amat <- rbind(Amat,c(rep(1,n_d),0,rep(-1,n_d),0,rep(0,N)))
      
      results <- solveLP(cvec,bvec,Amat,maximum = FALSE,const.dir=c(rep(">=", N ),"==","=="),lpSolve=T)
      
      # Retrieve the results
      b_optim <- results$solution
      
      offset <- b_optim[n_d+1] - b_optim[2*n_d+2]
      weight <- b_optim[1:n_d] - b_optim[(n_d+2):(2*n_d+1)]
      zeta <- b_optim[(2*n_d+3):length(b_optim)]
      
      ret.list <- list()
      ret.list[[1]] <- weight
      ret.list[[2]] <- offset
      ret.list[[3]] <- zeta
      names(ret.list) <- c("weight","offset","slack")
      return(ret.list)
    }else if(invariance=="mon") {
      return(Cmon(X,y,C,R))
    }
  }else if(R==2) {
    if(invariance=="lin") {
      d <- c(0, rep(0, n_d), rep(-C, N))
      D <- diag(c(eps, rep(1, n_d), rep(eps, N))) # beta^T * beta
      I_N <- diag(N) 
      
      A_1 <- cbind(matrix(0, ncol = n_d + 1, nrow = N), I_N) # zeta_i > 0, for all i; N rows
      A_2 <- as.matrix(cbind(as.matrix(y), X * as.matrix(y)[, rep(1, n_d)], I_N)) # zeta_i + beta_0 * y_i + beta^T * x_i * y_i >= 1, for all i; N rows
      
      A <- t(rbind(A_1, A_2))
      b_0 <- c(rep(0, N), rep(1, N))
      
      results <- solve.QP(D, d, A, b_0)
      
      # Retrieve the results
      b_optim <- results$solution
      
      beta_0 <- b_optim[1]
      beta <- b_optim[1 + (1:n_d)]
      zeta <- b_optim[(n_d + 1) + (1:N)]
      
      ret.list <- list()
      ret.list[[1]] <- beta
      ret.list[[2]] <- beta_0
      ret.list[[3]] <- zeta
      names(ret.list) <- c("weight","offset","slack")
      return(ret.list)
    }else if(invariance=="off") {
      d <- c(0, rep(0, n_d), rep(-C, N))
      D <- diag(c(eps, rep(1, n_d), rep(eps, N))) # beta^T * beta
      
      I_N <- diag(N) # N x N identity matrix
      
      A_1 <- t(as.matrix(c(1,rep(0,n_d),rep(0,N))))
      A_2 <- cbind(matrix(0, ncol = n_d + 1, nrow = N), I_N) # zeta_i > 0, for all i; N rows
      A_3 <- as.matrix(cbind(as.matrix(y), X * as.matrix(y)[, rep(1, n_d)], I_N)) # zeta_i + beta_0 * y_i + beta^T * x_i * y_i >= 1, for all i; N rows
      
      A <- t(rbind(A_1, A_2, A_3))
      b_0 <- c(0,rep(0, N), rep(1, N))
      
      results <- solve.QP(D, d, A, b_0,meq=1)
      
      # Retrieve the results
      b_optim <- results$solution
      
      beta_0 <- b_optim[1]
      beta <- b_optim[1 + (1:n_d)]
      zeta <- b_optim[(n_d + 1) + (1:N)]
      
      ret.list <- list()
      ret.list[[1]] <- beta
      ret.list[[2]] <- beta_0
      ret.list[[3]] <- zeta
      names(ret.list) <- c("weight","offset","slack")
      return(ret.list)
    }else if (invariance=="con") {
      d <- c(0, rep(0, n_d), rep(-C, N))
      D <- diag(c(eps, rep(1, n_d), rep(eps, N))) # beta^T * beta
      
      I_N <- diag(N) # N x N identity matrix
      
      A_1 <- t(as.matrix(c(0,rep(1,n_d),rep(0,N))))
      A_2 <- cbind(matrix(0, ncol = n_d + 1, nrow = N), I_N) # zeta_i > 0, for all i; N rows
      A_3 <- as.matrix(cbind(as.matrix(y), X * as.matrix(y)[, rep(1, n_d)], I_N)) # zeta_i + beta_0 * y_i + beta^T * x_i * y_i >= 1, for all i; N rows
      
      A <- t(rbind(A_1, A_2, A_3))
      b_0 <- c(0,rep(0, N), rep(1, N))
      
      results <- solve.QP(D, d, A, b_0,meq=1)
      
      # Retrieve the results
      b_optim <- results$solution
      
      beta_0 <- b_optim[1]
      beta <- b_optim[1 + (1:n_d)]
      zeta <- b_optim[(n_d + 1) + (1:N)]
      
      ret.list <- list()
      ret.list[[1]] <- beta
      ret.list[[2]] <- beta_0
      ret.list[[3]] <- zeta
      names(ret.list) <- c("weight","offset","slack")
      return(ret.list)
    }else if(invariance=="off&con") {
      d <- c(0, rep(0, n_d), rep(-C, N))
      D <- diag(c(eps, rep(1, n_d), rep(eps, N))) # beta^T * beta
      
      I_N <- diag(N) # N x N identity matrix
      
      A_1 <- t(as.matrix(c(1,rep(0,n_d),rep(0,N)))) #t = 0 (offset-free condition)
      A_2 <- t(as.matrix(c(0,rep(1,n_d),rep(0,N)))) #sum of weight components = 0 (contrast condition)
      A_3 <- cbind(matrix(0, ncol = n_d + 1, nrow = N), I_N) # zeta_i > 0, for all i; N rows
      A_4 <- as.matrix(cbind(as.matrix(y), X * as.matrix(y)[, rep(1, n_d)], I_N)) # zeta_i + beta_0 * y_i + beta^T * x_i * y_i >= 1, for all i; N rows
      
      A <- t(rbind(A_1, A_2, A_3, A_4))
      b_0 <- c(0,0,rep(0, N), rep(1, N))
      
      results <- solve.QP(D, d, A, b_0,meq=2)
      
      # Retrieve the results
      b_optim <- results$solution
      
      beta_0 <- b_optim[1]
      beta <- b_optim[1 + (1:n_d)]
      zeta <- b_optim[(n_d + 1) + (1:N)]
      
      ret.list <- list()
      ret.list[[1]] <- beta
      ret.list[[2]] <- beta_0
      ret.list[[3]] <- zeta
      names(ret.list) <- c("weight","offset","slack")
      return(ret.list)
    }else if(invariance=="mon") {
      return(Cmon(X,y,C,R))
    }
  }
}

#' Wrapper for C code of C_mon (concept class of pairwise comparisons), used internally in \code{trainSVM}.
#'
#' \code{Cmon} returns a list of three elements: weight vector, offset and slack variables.
#'
#' @param X numeric matrix to train SVM on. Rows are interpreted as instances, columns as features.
#' @param y vector consisting of {-1,1} labels for binary classification 
#' @param C numeric value, cost parameter for the SVM
#' @param R regularisation parameter for the SVM, R = {1,2}
#' @return list of three elements: weight vector, offset and slack variables
#' 
#' @examples
#' Xtrain <- as.matrix(rbind(iris[1:25,1:4],iris[51:75,1:4]))
#' y <- c(rep(-1,25),rep(1,25))
#' model <- Cmon(Xtrain,y,C=1,R=2)
#' 
#' Xtest <- as.matrix(rbind(iris[26:50,1:4],iris[76:100,1:4]))
#' predictions <- predictSVM(model,Xtest)
Cmon <- function(X,y,C=1,R=1) {
  y[y!=1] <- -1
  
  m <- nrow(X)
  n <- ncol(X)
  #arguments of C function Cmon: n (# dimensions), m (# samples), C (cost parameter), X (data matrix), y (labels), result
  if(R==1) {
    res <- .C("CmonR1",as.integer(n),as.integer(m),as.integer(C),as.double(X),as.integer(y),integer(2))
  }
  else if(R==2) {
    res <- .C("Cmon",as.integer(n),as.integer(m),as.integer(C),as.double(X),as.integer(y),integer(2))
  }
  
  weight.indices <- res[[6]] #indices of 1 and -1 in weight vector of optimal solution (where solution has its minimum)
 
  ret.list <- list()
  weight<- rep(0,n)
  weight[weight.indices[1]] <- 1
  weight[weight.indices[2]] <- -1
  ret.list[[1]] <- weight
  ret.list[[2]] <- 0
  zeta <- sapply(1:m,function(i) { as.numeric(1 - y[i]*t(weight)%*%X[i,]) })
  zeta[zeta<0] <- 0
  ret.list[[3]] <- zeta
  names(ret.list) <- c("weight","offset","slack")
  return(ret.list)
   
}

#' Predicts the class labels of test data, given a trained (invariant) SVM model.
#'
#' \code{predictSVM} returns a vector of {-1,1} values.
#'
#' @param model list of weight vector, offset and slack variables as returned from \code{trainSVM}.
#' @param Xtest numeric matrix to test trained (invariant) SVM model. Rows are interpreted as instances, columns as features, must have same dimensionality (#columns) as training data.
#' @return a vector of {-1,1} values, predictions for each row in Xtest
#' 
#' @examples
#' Xtrain <- as.matrix(rbind(iris[1:25,1:4],iris[51:75,1:4]))
#' y <- c(rep(-1,25),rep(1,25))
#' model <- Cmon(Xtrain,y,C=1,R=2)
#' 
#' Xtest <- as.matrix(rbind(iris[26:50,1:4],iris[76:100,1:4]))
#' predictions <- predictSVM(model,Xtest)
predictSVM <- function(model,Xtest) {
  Xtest <- as.matrix(Xtest)
  weight <- model$weight
  off <- model$off
  return(sapply(1:nrow(Xtest),function(i) { ifelse(weight%*%Xtest[i,]+off>=0,1,-1) }))
}
