# Supplementary material for: Constraining classifiers in molecular analysis: invariance and robustness
Source: J R Soc Interface. 2020 Feb 5;17(163):20190612. doi: 10.1098/rsif.2019.0612 (PMC7061712; doi:10.1098/rsif.2019.0612)
Supplement: invariantSVM_1.0.tar [file rsif20190612supp3.gz › invariantSVM/man/Cmon.Rd]

% Generated by roxygen2: do not edit by hand
% Please edit documentation in R/Cmon.R, R/svmQP.R
\name{Cmon}
\alias{Cmon}
\title{Wrapper for C code of C_mon (concept class of pairwise comparisons), used internally in \code{trainSVM}.}
\usage{
Cmon(X, y, C = 1, R = 1)

Cmon(X, y, C = 1, R = 1)
}
\arguments{
\item{X}{numeric matrix to train SVM on. Rows are interpreted as instances, columns as features.}

\item{y}{vector consisting of {-1,1} labels for binary classification}

\item{C}{numeric value, cost parameter for the SVM}

\item{R}{regularisation parameter for the SVM, R = {1,2}}
}
\value{
list of three elements: weight vector, offset and slack variables

list of three elements: weight vector, offset and slack variables
}
\description{
\code{Cmon} returns a list of three elements: weight vector, offset and slack variables.

\code{Cmon} returns a list of three elements: weight vector, offset and slack variables.
}
\examples{
Xtrain <- as.matrix(rbind(iris[1:25,1:4],iris[51:75,1:4]))
y <- c(rep(-1,25),rep(1,25))
model <- Cmon(Xtrain,y,C=1,R=2)

Xtest <- as.matrix(rbind(iris[26:50,1:4],iris[76:100,1:4]))
predictions <- predictSVM(model,Xtest)
Xtrain <- as.matrix(rbind(iris[1:25,1:4],iris[51:75,1:4]))
y <- c(rep(-1,25),rep(1,25))
model <- Cmon(Xtrain,y,C=1,R=2)

Xtest <- as.matrix(rbind(iris[26:50,1:4],iris[76:100,1:4]))
predictions <- predictSVM(model,Xtest)
}
