# Supplementary material for: Constraining classifiers in molecular analysis: invariance and robustness
Source: J R Soc Interface. 2020 Feb 5;17(163):20190612. doi: 10.1098/rsif.2019.0612 (PMC7061712; doi:10.1098/rsif.2019.0612)
Supplement: invariantSVM_1.0.tar [file rsif20190612supp3.gz › invariantSVM/man/generateArtificialDataset.Rd]

% Generated by roxygen2: do not edit by hand
% Please edit documentation in R/artificialData.R
\name{generateArtificialDataset}
\alias{generateArtificialDataset}
\title{Generates single artificial dataset with a train and test split.}
\usage{
generateArtificialDataset(
  n,
  dim,
  c = 10,
  centroid.distance = 4,
  globalSeed = 1
)
}
\arguments{
\item{n}{the amount of samples one class in the dataset should contain}

\item{dim}{the dimensionality the dataset has}

\item{c}{the maximal value a coordinate of a class centroid can have}

\item{centroid.distance}{the distance between the two class centroids}

\item{globalSeed}{seed from which the random number generator draws}
}
\value{
list of two elements: the artificial training and test dataset with their labels.
}
\description{
\code{generateArtificialDataset} returns a list containing two elements: the artificial training and test dataset with their labels.
}
\examples{

#create 2-dimensional artificial dataset with 50 samples in each class
artificial.dataset <- generateArtificialDataset(50,2)
}
