# Supplementary material for: Constraining classifiers in molecular analysis: invariance and robustness
Source: J R Soc Interface. 2020 Feb 5;17(163):20190612. doi: 10.1098/rsif.2019.0612 (PMC7061712; doi:10.1098/rsif.2019.0612)
Supplement: invariantSVM_1.0.tar [file rsif20190612supp3.gz › invariantSVM/man/generateMultipleArtificialDatasets.Rd]

% Generated by roxygen2: do not edit by hand
% Please edit documentation in R/artificialData.R
\name{generateMultipleArtificialDatasets}
\alias{generateMultipleArtificialDatasets}
\title{Generates multiple artificial datasets (train/test split)}
\usage{
generateMultipleArtificialDatasets(
  n = 50,
  ds = c(2, 10, 100),
  c = 10,
  centroid.ds = seq(1, 5, 0.1),
  globalSeed = 1,
  reps = 10
)
}
\arguments{
\item{n}{the amount of samples one class in the dataset should contain}

\item{ds}{the dimensionalities the artificial datasets have}

\item{c}{the maximal value a coordinate of a class centroid can have}

\item{centroid.ds}{sequence of values the distances of class centroids have}

\item{globalSeed}{seed from which the random number generator draws}

\item{reps}{the number of repititions per dataset}
}
\value{
list of two elements: list containing multiple lists: the first level contains the repititions, the second level the dimensionalities and the third the distances between centroids. The last level contains the artificial dataset.
}
\description{
\code{generateMultipleArtificialDatasets} returns a list containing multiple lists: the first level contains the repititions, the second level the dimensionalities and the third the distances between centroids. The last level in the list contains the artificial dataset.
With that, the complete set of artificial dataset can be used in a single R object.
}
\examples{

#use same setup as in the article
all.datasets <- generateMultipleArtificialDatasets()
}
