# Supplementary material for: Constraining classifiers in molecular analysis: invariance and robustness
Source: J R Soc Interface. 2020 Feb 5;17(163):20190612. doi: 10.1098/rsif.2019.0612 (PMC7061712; doi:10.1098/rsif.2019.0612)
Supplement: invariantSVM_1.0.tar [file rsif20190612supp3.gz › invariantSVM/man/generateMultipleNoisyArtificialDatasets.Rd]

% Generated by roxygen2: do not edit by hand
% Please edit documentation in R/artificialData.R
\name{generateMultipleNoisyArtificialDatasets}
\alias{generateMultipleNoisyArtificialDatasets}
\title{Generates multiple noisy artificial datasets (train/test split), specified by their nose type (sample-wise or class-wise)}
\usage{
generateMultipleNoisyArtificialDatasets(
  n = 50,
  ds = c(2, 10, 100),
  c = 10,
  centroid.distance = 4,
  globalSeed = 1,
  reps = 10,
  noise.type = "samplewise",
  noises = c("scaling", "transition", "scaling&transition", "exponential"),
  ps = 1:5
)
}
\arguments{
\item{n}{the amount of samples one class in the dataset should contain}

\item{ds}{the dimensionalities the artificial datasets have}

\item{c}{the maximal value a coordinate of a class centroid can have}

\item{centroid.distance}{the distance between the two class centroids}

\item{globalSeed}{seed from which the random number generator draws}

\item{reps}{the number of repititions per dataset}

\item{noise.type}{the type of noise to be performed ('samplewise' or 'classwise')}

\item{noises}{vector of random noises that should be performed (allowed values are 'scaling', 'transition', 'scaling&transition' and 'exponential')}
}
\value{
the first level contains the repititions, the second level the dimensionalities, the third the noise and the fourth the noise parameter p. The last level in the list contains the artificial dataset.
}
\description{
\code{generateMultipleNoisyArtificialDatasets} returns a list containing multiple lists: the first level contains the repititions, the second level the dimensionalities, the third the noise and the fourth the noise parameter p. The last level in the list contains the artificial dataset.
With that, the complete set of noisy artificial datasets can be used in a single R object.
}
\examples{

#use same setup as in the article
all.noisy.datasets <- generateMultipleNoisyArtificialDatasets(noise.type="samplewise")
}
