# Supplementary material for: Constraining classifiers in molecular analysis: invariance and robustness
Source: J R Soc Interface. 2020 Feb 5;17(163):20190612. doi: 10.1098/rsif.2019.0612 (PMC7061712; doi:10.1098/rsif.2019.0612)
Supplement: invariantSVM_1.0.tar [file rsif20190612supp3.gz › invariantSVM/man/generateNoisyArtificialDataset.Rd]

% Generated by roxygen2: do not edit by hand
% Please edit documentation in R/artificialData.R
\name{generateNoisyArtificialDataset}
\alias{generateNoisyArtificialDataset}
\title{Generates noisy artificial dataset after performing a specified noise parameter (for example sample-wise random scaling)}
\usage{
generateNoisyArtificialDataset(
  n,
  dim,
  c = 10,
  centroid.distance = 4,
  globalSeed = 1,
  noise.type = "samplewise",
  noise = "scaling",
  p = 1
)
}
\arguments{
\item{n}{the amount of samples one class in the dataset should contain}

\item{dim}{the dimensionality the dataset has}

\item{c}{the maximal value a coordinate of a class centroid can have}

\item{centroid.distance}{the distance between the two class centroids}

\item{globalSeed}{seed from which the random number generator draws}

\item{noise.type}{the type of noise to be performed ('samplewise' or 'classwise')}

\item{noise}{the random noise to be calculated on the dataset, options: 'scaling', 'transition', 'scaling&transition', 'exponential'}

\item{p}{numeric value that specifies the limit of the uniform distributions the noise is drawn from (p = 0 is equivalent to no noise)}
}
\value{
list of two elements: the noisy artificial training and test dataset with their labels.
}
\description{
\code{generateNoisyArtificialDataset} returns a list containing two elements: the noisy artificial training and test dataset with their labels.
}
\examples{

#create 2-dimensional noisy artificial dataset with 50 samples in each class, with sample-wise random transition
noisy.artificial.dataset <- generateNoisyArtificialDataset(50,2,noise.type="samplewise",noise="transition")
}
