# Supplementary material for: Constraining classifiers in molecular analysis: invariance and robustness
Source: J R Soc Interface. 2020 Feb 5;17(163):20190612. doi: 10.1098/rsif.2019.0612 (PMC7061712; doi:10.1098/rsif.2019.0612)
Supplement: invariantSVM_1.0.tar [file rsif20190612supp3.gz › invariantSVM/man/predictSVM.Rd]

% Generated by roxygen2: do not edit by hand
% Please edit documentation in R/svmQP.R
\name{predictSVM}
\alias{predictSVM}
\title{Predicts the class labels of test data, given a trained (invariant) SVM model.}
\usage{
predictSVM(model, Xtest)
}
\arguments{
\item{model}{list of weight vector, offset and slack variables as returned from \code{trainSVM}.}

\item{Xtest}{numeric matrix to test trained (invariant) SVM model. Rows are interpreted as instances, columns as features, must have same dimensionality (#columns) as training data.}
}
\value{
a vector of {-1,1} values, predictions for each row in Xtest
}
\description{
\code{predictSVM} returns a vector of {-1,1} values.
}
\examples{
Xtrain <- as.matrix(rbind(iris[1:25,1:4],iris[51:75,1:4]))
y <- c(rep(-1,25),rep(1,25))
model <- Cmon(Xtrain,y,C=1,R=2)

Xtest <- as.matrix(rbind(iris[26:50,1:4],iris[76:100,1:4]))
predictions <- predictSVM(model,Xtest)
}
