# Supplementary material for: Constraining classifiers in molecular analysis: invariance and robustness
Source: J R Soc Interface. 2020 Feb 5;17(163):20190612. doi: 10.1098/rsif.2019.0612 (PMC7061712; doi:10.1098/rsif.2019.0612)
Supplement: invariantSVM_1.0.tar [file rsif20190612supp3.gz › invariantSVM/man/trainSVM.Rd]

% Generated by roxygen2: do not edit by hand
% Please edit documentation in R/svmQP.R
\name{trainSVM}
\alias{trainSVM}
\title{Trains a SVM, specified by an invariance property and R = {1,2}. Code of C_mon is externally done in C.}
\usage{
trainSVM(X, y, C = 1, R = 2, invariance = "lin", eps = 1e-16)
}
\arguments{
\item{X}{numeric matrix to train SVM on. Rows are interpreted as instances, columns as features.}

\item{y}{vector consisting of {-1,1} labels for binary classification}

\item{C}{numeric value, cost parameter for the SVM}

\item{R}{regularisation parameter for the SVM, R = {1,2}}

\item{invariance}{character value ("lin" = linear, "off" = offset-free, "con" = linear contrast classifier, "off&con" linear offset-free classifier, "mon" = pairwise comparisons)}

\item{eps}{arbitrary small numeric value for numeric stability for QP}
}
\value{
list of three elements: weight vector, offset and slack variables
}
\description{
\code{trainSVM} returns a list of three elements: weight vector, offset and slack variables.
}
\examples{
Xtrain <- as.matrix(rbind(iris[1:25,1:4],iris[51:75,1:4]))
y <- c(rep(-1,25),rep(1,25))
model <- trainSVM(Xtrain,y,C=1,R=2,invariance="con")

Xtest <- as.matrix(rbind(iris[26:50,1:4],iris[76:100,1:4]))
predictions <- predictSVM(model,Xtest)
}
