# Supplementary material for: Constraining classifiers in molecular analysis: invariance and robustness
Source: J R Soc Interface. 2020 Feb 5;17(163):20190612. doi: 10.1098/rsif.2019.0612 (PMC7061712; doi:10.1098/rsif.2019.0612)
Supplement: invariantSVM_1.0.tar [file rsif20190612supp3.gz › invariantSVM/man/tunePareto.invariantSVM.Rd]

% Generated by roxygen2: do not edit by hand
% Please edit documentation in R/TuneParetoWrapper.R
\name{tunePareto.invariantSVM}
\alias{tunePareto.invariantSVM}
\title{Wrapper for (invariant) SVMs to TunePareto framework}
\usage{
tunePareto.invariantSVM()
}
\value{
tuneParetoClassifier object to use in TunePareto framework
}
\description{
\code{tunePareto.invariantSVM} returns a tuneParetoClassifier object to use in TunePareto framework for parameter tuning in a multi-objective setting
}
\examples{
#perform 10x10 cross-validation and estimate accuracy of classifier
library(TunePareto)
print(tunePareto(data = as.matrix(iris[1:100, -ncol(iris)]), 
                 labels = iris[1:100,ncol(iris)],
                 classifier = tunePareto.invariantSVM(), 
                 C=1, R = 2,
                 invariance = c("lin","off","con","off&con","mon"),
                 objectiveFunctions = list(cvAccuracy(10, 10))))
}
