# Supplementary material for: Constraining classifiers in molecular analysis: invariance and robustness
Source: J R Soc Interface. 2020 Feb 5;17(163):20190612. doi: 10.1098/rsif.2019.0612 (PMC7061712; doi:10.1098/rsif.2019.0612)
Supplement: invariantSVM_1.0.tar [file rsif20190612supp3.gz › invariantSVM/src/cmon.c]

#include "cmon.h"

// n = number of features, m = number of samples, C = cost parameter
// X = data matrix, y = labels
void Cmon(int *n, int *m, int *C, double *X, int *y, int *result) {
	int i, j, k;
	int funvaluemin;
	funvaluemin = INT_MAX;
	for(i = 0; i < *n; i++) {
		for(j = 0; j < *n; j++) {
			if(j == i) { continue; }

			//fill weight matrix
			int weightvec[*n];
			for(k = 0; k < (*n); k++) {
				if(k == i) weightvec[k] = 1;
				else if(k == j) weightvec[k] = -1;
				else weightvec[k] = 0;
			}

			//calculate slack variables
			float zetas[*m];
			float sumzetas; // sum of all slack variables
			sumzetas = 0.0;
			for(k = 0; k < *m; k++) {
				zetas[k] = 1 - y[k] * (weightvec[i] * X[i * (*m) + k] + weightvec[j] * X[j * (*m) + k]);
				if(zetas[k] < 0) zetas[k] = 0;
				sumzetas = sumzetas + zetas[k];
			}

			int funvalue;
			funvalue = 1+(*C) * sumzetas;
			
			if(funvalue < funvaluemin) {
				funvaluemin = funvalue;
				result[0] = i+1;
				result[1] = j+1; 
			}


		}
	}
}


// R1 SVM with regularisation
void CmonR1(int *n, int *m, int *C, double *X, int *y, int *result) {
	int i, j, k;
	int funvaluemin;
	funvaluemin = INT_MAX;
	for(i = 0; i < *n; i++) {
		for(j = 0; j < *n; j++) {
			if(j == i) { continue; }

			//Gewichtsmatrix befüllen
			int weightvec[*n];
			for(k = 0; k < (*n); k++) {
				if(k == i) weightvec[k] = 1;
				else if(k == j) weightvec[k] = -1;
				else weightvec[k] = 0;
			}

			//Slack Variablen berechnen
			float zetas[*m];
			float sumzetas; // Summe aller Slack Variablen
			sumzetas = 0.0;
			for(k = 0; k < *m; k++) {
				zetas[k] = 1 - y[k] * (weightvec[i] * X[i * (*m) + k] + weightvec[j] * X[j * (*m) + k]);
				if(zetas[k] < 0) zetas[k] = 0;
				sumzetas = sumzetas + zetas[k];
			}

			int funvalue;
			funvalue = 2+(*C) * sumzetas;
			
			if(funvalue < funvaluemin) {
				funvaluemin = funvalue;
				result[0] = i+1;
				result[1] = j+1; 
			}


		}
	}
}
