# Supplementary material for: Constraining classifiers in molecular analysis: invariance and robustness
Source: J R Soc Interface. 2020 Feb 5;17(163):20190612. doi: 10.1098/rsif.2019.0612 (PMC7061712; doi:10.1098/rsif.2019.0612)
Supplement: invariantSVM_1.0.tar [file rsif20190612supp3.gz › invariantSVM/src/cmon.h]

#ifndef cmon_H
#define cmon_H


#include<stdio.h>
#include<stdlib.h>
#include<limits.h>
#include<R.h>
#include<Rinternals.h>


void Cmon(			int *n, 
				int *m, 
				int *C, 
				double *X, 
				int *y, 
				int *result);


void CmonR1(			int *n, 
				int *m, 
				int *C, 
				double *X, 
				int *y, 
				int *result);

#endif
