# Supplementary material for: Constraining classifiers in molecular analysis: invariance and robustness
Source: J R Soc Interface. 2020 Feb 5;17(163):20190612. doi: 10.1098/rsif.2019.0612 (PMC7061712; doi:10.1098/rsif.2019.0612)
Supplement: Results Accuracies [file rsif20190612supp4.xlsx]

## Sheet: Readme
Sheet name	Description
Noise free	Shows achieved accuracies on artificial data without any noise. The rows show the invariance and the runs. Columns depict the dimensionality, distance between the class-wise centroids and the regularisation parameter (R2 or R1 SVM). Each cell shows the achieved accuracy achieved on the given train/test split.
Sample-wise noise	Accuracies on artificial data where each test sample is affected by random noise as described in Section "Artificial noise". In addition to the noise free case, each row now shows which type of random noise is used. As described in the section "Artificial noise" in the manuscript, the centroid distance is fixed to 4. The columns show the noise levels p, additionally to the dimensionality and regu…
Class-wise Noise	Accuracies on artificial data where class-wise noise is simulated as in section "Centerwise noise". Noise is generated in the same way as for artificial noise (sample-wise), but here noise is calculated class-wise per center. Therefore, row and columns are equal to the sample-wise case. Each cell depicts the achieved accuracies for the given artificial train/test splits.
Transcriptome Data	Achieved mean accuracies on transcriptome datasets in 10x10 CV experiments (in %). The rows indicate the used invariant SVM, base classifiers (kNN, RF, AE, SAE) and base line (BL). The columns show the utilised dataset.

## Sheet: Noise free
Noise-free experiments (Artifical Data)
Accuracies			dimension	2	2	2	2	2	2	2	2	2	2	2	2	2	2	2	2	2	2	2	2	2	2	2	2	2	2	2	2	2	2	2	2	2	2	2	2	2	2	2	2	2	10	10	10	10	10
			centroid distance	1	1.1	1.2	1.3	1.4	1.5	1.6	1.7	1.8	1.9	2	2.1	2.2	2.3	2.4	2.5	2.6	2.7	2.8	2.9	3	3.1	3.2	3.3	3.4	3.5	3.6	3.7	3.8	3.9	4	4.1	4.2	4.3	4.4	4.5	4.6	4.7	4.8	4.9	5	1	1.1	1.2	1.3	1.4
			classifier	R2-SVM	R2-SVM	R2-SVM	R2-SVM	R2-SVM	R2-SVM	R2-SVM	R2-SVM	R2-SVM	R2-SVM	R2-SVM	R2-SVM	R2-SVM	R2-SVM	R2-SVM	R2-SVM	R2-SVM	R2-SVM	R2-SVM	R2-SVM	R2-SVM	R2-SVM	R2-SVM	R2-SVM	R2-SVM	R2-SVM	R2-SVM	R2-SVM	R2-SVM	R2-SVM	R2-SVM	R2-SVM	R2-SVM	R2-SVM	R2-SVM	R2-SVM	R2-SVM	R2-SVM	R2-SVM	R2-SVM	R2-SVM	R2-SVM	R2-SVM	R2-SVM	R2-SVM	R2-SVM
	invariance	run
	lin	1		0.67	0.66	0.69	0.73	0.67	0.8	0.78	0.85	0.81	0.75	0.81	0.86	0.76	0.83	0.88	0.89	0.87	0.91	0.92	0.93	0.96	0.93	0.94	0.93	0.96	0.98	0.94	0.99	0.97	0.95	0.99	0.98	0.95	1	0.98	0.98	0.99	0.97	0.99	1	1	0.66	0.65	0.62	0.78	0.8
	lin	2		0.68	0.68	0.79	0.67	0.78	0.77	0.79	0.82	0.82	0.75	0.85	0.86	0.87	0.86	0.87	0.81	0.91	0.9	0.9	0.87	0.98	0.92	0.97	0.94	0.95	0.98	0.96	0.96	0.93	0.94	0.98	0.99	0.97	0.97	0.99	0.97	0.99	0.99	1	0.97	1	0.7	0.67	0.63	0.64	0.82
	lin	3		0.68	0.63	0.68	0.71	0.76	0.82	0.8	0.72	0.83	0.86	0.78	0.79	0.87	0.9	0.88	0.85	0.88	0.9	0.9	0.9	0.91	0.91	0.93	0.93	0.95	0.99	0.98	0.98	0.98	0.99	0.98	0.98	0.98	0.98	0.98	1	0.99	1	1	0.99	0.99	0.67	0.74	0.72	0.74	0.79
	lin	4		0.7	0.62	0.79	0.82	0.79	0.76	0.82	0.76	0.75	0.85	0.76	0.85	0.81	0.92	0.92	0.92	0.89	0.93	0.9	0.97	0.96	0.95	0.94	0.92	0.94	0.95	0.96	0.92	0.96	0.95	0.98	0.98	0.98	0.99	1	0.98	0.98	0.98	0.99	0.99	1	0.66	0.71	0.65	0.77	0.66
	lin	5		0.66	0.64	0.77	0.81	0.69	0.78	0.76	0.85	0.83	0.78	0.84	0.86	0.86	0.88	0.87	0.88	0.93	0.91	0.92	0.95	0.93	0.91	0.96	0.96	0.92	0.95	0.98	0.96	0.97	0.97	0.96	0.94	0.99	0.99	1	0.98	1	0.98	1	0.98	0.99	0.65	0.67	0.69	0.72	0.73
	lin	6		0.64	0.67	0.66	0.67	0.79	0.77	0.78	0.83	0.79	0.86	0.83	0.85	0.87	0.88	0.88	0.83	0.86	0.9	0.91	0.91	0.94	0.95	0.94	0.97	0.92	0.95	0.94	0.95	0.98	0.95	0.97	1	0.99	0.97	0.99	0.99	1	0.99	0.98	0.99	1	0.64	0.67	0.64	0.75	0.74
	lin	7		0.62	0.72	0.7	0.69	0.67	0.73	0.79	0.81	0.86	0.87	0.82	0.86	0.88	0.9	0.86	0.89	0.9	0.95	0.9	0.89	0.92	0.95	0.91	0.99	0.93	0.95	0.95	0.95	1	0.99	0.98	0.99	0.94	0.99	1	0.99	0.98	0.99	0.99	1	0.97	0.65	0.77	0.75	0.78	0.73
	lin	8		0.79	0.67	0.72	0.64	0.69	0.78	0.79	0.76	0.83	0.84	0.79	0.84	0.95	0.84	0.88	0.85	0.91	0.93	0.96	0.94	0.92	0.91	0.96	0.95	0.94	0.95	0.97	0.98	0.96	0.98	1	0.99	1	0.98	0.99	0.98	0.99	1	0.99	1	0.99	0.7	0.69	0.75	0.65	0.68
	lin	9		0.64	0.69	0.69	0.77	0.7	0.8	0.79	0.82	0.77	0.85	0.88	0.8	0.82	0.82	0.95	0.93	0.94	0.89	0.89	0.92	0.97	0.94	0.96	0.93	0.94	0.97	0.94	0.96	0.98	0.94	0.98	0.98	0.98	0.99	0.97	0.97	1	0.99	0.98	1	0.99	0.69	0.68	0.67	0.78	0.78
	lin	10		0.62	0.71	0.67	0.69	0.72	0.76	0.83	0.79	0.87	0.87	0.85	0.9	0.88	0.86	0.83	0.87	0.9	0.92	0.91	0.91	0.98	0.96	0.94	0.95	0.97	0.96	0.97	0.97	0.97	0.97	0.99	0.98	1	0.97	0.99	1	1	1	1	0.99	0.99	0.62	0.61	0.71	0.76	0.74
	off	1		0.62	0.66	0.59	0.75	0.67	0.56	0.6	0.64	0.8	0.73	0.78	0.5	0.76	0.84	0.9	0.87	0.63	0.66	0.79	0.82	0.78	0.6	0.95	0.68	0.93	0.96	0.5	0.73	0.98	0.91	0.62	0.97	0.95	0.99	1	0.56	0.65	0.98	0.98	1	0.97	0.62	0.7	0.6	0.75	0.8
	off	2		0.59	0.64	0.78	0.62	0.77	0.59	0.79	0.71	0.6	0.74	0.87	0.85	0.64	0.78	0.84	0.62	0.87	0.9	0.94	0.86	0.9	0.93	0.98	0.5	0.83	0.94	0.92	0.93	0.88	0.98	0.55	0.98	0.87	0.93	0.98	0.69	0.91	0.97	0.96	0.96	0.99	0.63	0.71	0.56	0.65	0.77
	off	3		0.66	0.66	0.64	0.51	0.71	0.67	0.78	0.5	0.5	0.85	0.51	0.73	0.85	0.73	0.66	0.62	0.82	0.88	0.64	0.5	0.93	0.61	0.95	0.58	0.88	0.89	0.83	0.71	0.98	0.8	0.73	0.96	0.96	0.96	0.97	0.99	0.96	0.94	0.5	0.91	0.87	0.64	0.72	0.68	0.74	0.74
	off	4		0.5	0.5	0.8	0.5	0.63	0.67	0.82	0.75	0.76	0.66	0.68	0.6	0.84	0.6	0.89	0.86	0.79	0.91	0.62	0.93	0.96	0.95	0.84	0.89	0.95	0.86	0.97	0.72	0.95	0.5	0.64	0.83	0.98	0.85	0.99	0.88	0.96	0.62	0.85	0.7	0.5	0.66	0.67	0.67	0.76	0.69
	off	5		0.62	0.51	0.72	0.66	0.71	0.79	0.5	0.5	0.85	0.64	0.85	0.75	0.67	0.84	0.87	0.89	0.77	0.82	0.87	0.92	0.94	0.58	0.96	0.96	0.64	0.75	0.66	0.8	0.97	0.9	0.8	0.97	0.99	0.88	0.96	0.91	0.99	0.69	0.76	0.96	0.96	0.64	0.69	0.73	0.68	0.74
	off	6		0.6	0.66	0.5	0.73	0.5	0.62	0.51	0.75	0.75	0.67	0.66	0.69	0.53	0.9	0.79	0.85	0.78	0.8	0.58	0.83	0.93	0.95	0.93	0.96	0.9	0.93	0.92	0.95	0.68	0.66	0.97	0.62	0.97	0.87	0.98	0.97	0.99	0.94	0.95	0.99	1	0.65	0.67	0.65	0.71	0.72
	off	7		0.64	0.5	0.71	0.56	0.49	0.69	0.5	0.75	0.83	0.81	0.75	0.63	0.69	0.69	0.86	0.71	0.88	0.6	0.78	0.89	0.71	0.9	0.92	0.99	0.64	0.96	0.92	0.88	0.93	0.91	0.9	0.75	0.78	0.98	0.8	0.82	0.95	0.97	0.94	0.92	0.97	0.67	0.68	0.73	0.8	0.72
	off	8		0.74	0.59	0.73	0.59	0.61	0.82	0.76	0.77	0.82	0.63	0.63	0.55	0.67	0.86	0.65	0.84	0.52	0.79	0.7	0.58	0.8	0.88	0.93	0.95	0.68	0.91	0.79	0.81	0.5	0.84	0.84	0.5	0.95	0.98	0.99	0.85	0.98	1	0.98	0.82	0.89	0.67	0.73	0.74	0.7	0.64
	off	9		0.55	0.66	0.62	0.56	0.73	0.55	0.55	0.57	0.7	0.76	0.61	0.8	0.79	0.79	0.89	0.9	0.91	0.66	0.59	0.91	0.87	0.91	0.84	0.76	0.94	0.97	0.94	0.75	0.97	0.91	0.99	0.98	0.93	0.85	0.97	0.84	0.98	0.99	0.99	1	0.86	0.71	0.67	0.67	0.81	0.75
	off	10		0.6	0.57	0.71	0.67	0.72	0.73	0.5	0.5	0.86	0.76	0.84	0.82	0.65	0.84	0.5	0.81	0.83	0.85	0.91	0.91	0.84	0.89	0.87	0.94	0.5	0.95	0.97	0.94	0.96	0.76	0.99	0.93	0.98	0.87	0.99	0.72	0.99	1	0.99	0.89	0.99	0.64	0.59	0.72	0.77	0.72
	con	1		0.65	0.67	0.68	0.61	0.67	0.51	0.65	0.66	0.81	0.77	0.74	0.78	0.76	0.78	0.8	0.81	0.82	0.67	0.66	0.83	0.85	0.66	0.92	0.82	0.78	0.95	0.9	0.6	0.98	0.95	0.84	0.98	0.89	1	0.99	0.61	0.93	0.99	0.96	1	0.99	0.63	0.68	0.58	0.7	0.77
	con	2		0.62	0.48	0.77	0.71	0.74	0.64	0.76	0.53	0.56	0.74	0.87	0.84	0.75	0.79	0.83	0.73	0.89	0.87	0.82	0.86	0.74	0.93	0.98	0.48	0.58	0.97	0.94	0.91	0.87	0.83	0.76	0.97	0.97	0.97	0.99	0.76	1	0.97	1	0.97	0.99	0.61	0.7	0.61	0.65	0.76
	con	3		0.58	0.56	0.71	0.64	0.78	0.84	0.81	0.54	0.7	0.82	0.76	0.78	0.76	0.73	0.57	0.77	0.82	0.91	0.58	0.68	0.93	0.7	0.93	0.7	0.94	0.81	0.93	0.47	0.97	0.81	0.95	0.98	0.95	0.97	0.95	0.99	0.91	0.98	0.93	0.6	0.71	0.63	0.75	0.71	0.7	0.79
	con	4		0.49	0.56	0.78	0.53	0.56	0.61	0.81	0.76	0.73	0.53	0.62	0.78	0.7	0.75	0.74	0.9	0.84	0.95	0.79	0.94	0.94	0.89	0.71	0.68	0.87	0.92	0.97	0.9	0.96	0.79	0.71	0.54	0.96	0.94	0.93	0.95	0.99	0.78	0.78	0.8	0.88	0.61	0.67	0.69	0.75	0.74
	con	5		0.58	0.55	0.77	0.58	0.49	0.74	0.62	0.53	0.86	0.65	0.82	0.47	0.85	0.83	0.86	0.88	0.53	0.89	0.89	0.79	0.97	0.82	0.93	0.96	0.62	0.9	0.95	0.91	0.96	0.54	0.76	0.96	0.62	0.93	0.94	0.58	0.96	0.61	0.86	0.49	0.95	0.64	0.7	0.69	0.69	0.72
	con	6		0.69	0.65	0.58	0.64	0.67	0.74	0.65	0.76	0.64	0.55	0.64	0.8	0.78	0.9	0.76	0.84	0.84	0.85	0.55	0.88	0.68	0.93	0.92	0.9	0.91	0.94	0.72	0.95	0.63	0.88	0.94	0.81	0.72	0.64	0.95	0.97	1	0.99	0.96	0.97	1	0.66	0.72	0.66	0.73	0.69
	con	7		0.61	0.48	0.68	0.65	0.65	0.73	0.48	0.75	0.78	0.84	0.63	0.56	0.77	0.7	0.87	0.76	0.85	0.57	0.52	0.91	0.51	0.61	0.89	0.98	0.53	0.93	0.8	0.92	0.96	0.99	0.75	0.62	0.57	0.99	0.67	0.92	0.98	0.69	0.56	0.6	0.99	0.7	0.72	0.77	0.74	0.76
	con	8		0.71	0.61	0.71	0.63	0.52	0.8	0.77	0.78	0.83	0.68	0.56	0.59	0.85	0.83	0.59	0.85	0.44	0.79	0.87	0.79	0.93	0.88	0.95	0.95	0.77	0.83	0.69	0.74	0.49	0.97	0.45	0.89	1	0.98	1	0.98	0.98	1	0.98	0.99	0.98	0.69	0.68	0.74	0.69	0.63
	con	9		0.65	0.58	0.64	0.65	0.71	0.49	0.48	0.43	0.69	0.86	0.55	0.69	0.8	0.82	0.95	0.9	0.86	0.78	0.75	0.92	0.65	0.95	0.9	0.76	0.89	0.85	0.93	0.51	0.93	0.95	0.93	0.97	0.91	0.97	0.97	0.96	0.99	1	0.96	1	0.98	0.66	0.69	0.68	0.79	0.71
	con	10		0.54	0.67	0.51	0.69	0.74	0.74	0.55	0.59	0.88	0.87	0.85	0.52	0.68	0.74	0.59	0.55	0.73	0.91	0.92	0.91	0.93	0.87	0.88	0.95	0.95	0.93	0.97	0.94	0.67	0.96	0.99	0.93	1	0.79	0.79	0.69	0.99	1	1	0.87	0.81	0.6	0.58	0.73	0.79	0.76
	off&con	1		0.62	0.5	0.5	0.5	0.5	0.5	0.5	0.51	0.8	0.54	0.51	0.5	0.5	0.56	0.5	0.53	0.5	0.66	0.51	0.84	0.53	0.58	0.5	0.66	0.52	0.93	0.5	0.63	0.96	0.5	0.5	0.9	0.69	0.5	0.55	0.56	0.51	1	0.52	0.54	0.63	0.64	0.69	0.61	0.72	0.81
	off&con	2		0.51	0.5	0.51	0.5	0.74	0.59	0.58	0.49	0.55	0.76	0.87	0.6	0.51	0.78	0.83	0.5	0.68	0.5	0.5	0.5	0.51	0.82	0.5	0.51	0.54	0.51	0.55	0.55	0.87	0.51	0.5	0.91	0.76	0.62	0.5	0.5	0.58	1	0.5	0.84	0.59	0.6	0.62	0.53	0.6	0.76
	off&con	3		0.6	0.52	0.62	0.5	0.51	0.5	0.55	0.52	0.52	0.61	0.5	0.5	0.5	0.7	0.5	0.5	0.82	0.54	0.5	0.51	0.89	0.56	0.95	0.5	0.59	0.81	0.56	0.5	0.97	0.73	0.5	0.51	0.86	0.99	0.51	0.59	0.56	0.65	0.5	0.5	0.53	0.65	0.72	0.74	0.69	0.77
	off&con	4		0.48	0.52	0.53	0.5	0.52	0.58	0.5	0.67	0.5	0.5	0.52	0.5	0.5	0.5	0.5	0.56	0.51	0.5	0.5	0.81	0.77	0.55	0.5	0.5	0.5	0.7	0.92	0.51	0.95	0.52	0.61	0.5	0.5	0.82	0.5	0.9	0.65	0.52	0.75	0.5	0.5	0.57	0.67	0.68	0.77	0.73
	off&con	5		0.62	0.52	0.51	0.5	0.5	0.57	0.51	0.56	0.56	0.68	0.52	0.51	0.5	0.72	0.86	0.66	0.5	0.51	0.62	0.67	0.5	0.5	0.74	0.72	0.59	0.5	0.5	0.59	0.88	0.5	0.5	0.73	0.59	0.67	0.67	0.5	0.53	0.5	0.69	0.5	0.93	0.65	0.64	0.73	0.7	0.71
	off&con	6		0.5	0.63	0.5	0.5	0.51	0.5	0.5	0.78	0.52	0.49	0.65	0.5	0.51	0.92	0.61	0.73	0.76	0.62	0.52	0.57	0.5	0.51	0.5	0.74	0.5	0.6	0.5	0.5	0.62	0.66	0.57	0.51	0.5	0.53	0.5	0.93	0.5	0.53	0.53	0.5	0.8	0.66	0.71	0.62	0.72	0.69
	off&con	7		0.59	0.48	0.5	0.5	0.42	0.55	0.47	0.73	0.5	0.85	0.54	0.51	0.54	0.56	0.86	0.71	0.57	0.5	0.5	0.5	0.54	0.63	0.88	0.52	0.49	0.6	0.57	0.93	0.5	0.5	0.56	0.49	0.51	0.96	0.5	0.55	0.5	0.5	0.5	0.52	0.53	0.71	0.68	0.74	0.75	0.71
	off&con	8		0.51	0.54	0.5	0.5	0.5	0.51	0.56	0.76	0.5	0.52	0.5	0.61	0.5	0.85	0.48	0.6	0.52	0.79	0.5	0.51	0.5	0.5	0.71	0.95	0.66	0.5	0.55	0.71	0.51	0.5	0.5	0.5	0.5	1	0.58	0.5	0.5	0.98	0.95	0.5	0.83	0.7	0.72	0.71	0.68	0.65
	off&con	9		0.5	0.5	0.61	0.55	0.64	0.52	0.57	0.5	0.68	0.5	0.5	0.5	0.5	0.82	0.5	0.86	0.52	0.55	0.5	0.83	0.5	0.5	0.84	0.72	0.85	0.5	0.84	0.5	0.5	0.54	0.53	0.75	0.92	0.51	0.58	0.8	0.62	0.76	0.5	0.87	0.5	0.68	0.71	0.68	0.75	0.75
	off&con	10		0.5	0.51	0.5	0.61	0.5	0.5	0.54	0.51	0.5	0.53	0.5	0.5	0.66	0.5	0.59	0.5	0.51	0.5	0.9	0.57	0.67	0.64	0.88	0.71	0.5	0.51	0.81	0.92	0.5	0.5	0.84	0.73	0.87	0.67	0.52	0.66	0.97	0.83	0.95	0.83	0.53	0.58	0.6	0.74	0.72	0.7
	mon	1		0.62	0.5	0.5	0.5	0.5	0.5	0.5	0.51	0.8	0.54	0.51	0.5	0.5	0.56	0.5	0.53	0.5	0.66	0.51	0.84	0.53	0.58	0.5	0.66	0.52	0.93	0.5	0.63	0.96	0.5	0.5	0.9	0.69	0.5	0.55	0.56	0.51	1	0.52	0.54	0.63	0.59	0.65	0.6	0.68	0.67
	mon	2		0.51	0.5	0.51	0.5	0.74	0.59	0.58	0.51	0.55	0.76	0.87	0.6	0.51	0.78	0.83	0.5	0.68	0.5	0.5	0.5	0.51	0.82	0.5	0.51	0.54	0.51	0.55	0.55	0.87	0.51	0.5	0.91	0.76	0.62	0.5	0.5	0.58	1	0.5	0.84	0.59	0.54	0.67	0.62	0.49	0.56
	mon	3		0.6	0.52	0.62	0.5	0.51	0.5	0.55	0.52	0.52	0.61	0.5	0.5	0.5	0.7	0.5	0.5	0.82	0.54	0.5	0.51	0.89	0.56	0.95	0.5	0.59	0.81	0.56	0.5	0.97	0.73	0.5	0.51	0.86	0.99	0.51	0.59	0.56	0.65	0.5	0.5	0.53	0.53	0.65	0.68	0.76	0.59
	mon	4		0.48	0.52	0.53	0.5	0.52	0.58	0.5	0.67	0.5	0.5	0.52	0.5	0.5	0.5	0.5	0.56	0.51	0.5	0.5	0.81	0.77	0.55	0.5	0.5	0.5	0.7	0.92	0.51	0.95	0.52	0.61	0.5	0.5	0.82	0.5	0.9	0.65	0.52	0.75	0.5	0.5	0.56	0.58	0.69	0.73	0.61
	mon	5		0.62	0.52	0.51	0.5	0.5	0.57	0.51	0.56	0.56	0.68	0.52	0.51	0.5	0.72	0.86	0.66	0.5	0.51	0.62	0.67	0.5	0.5	0.74	0.72	0.59	0.5	0.5	0.59	0.88	0.5	0.5	0.73	0.59	0.67	0.67	0.5	0.53	0.5	0.69	0.5	0.93	0.53	0.57	0.67	0.66	0.64
	mon	6		0.5	0.63	0.5	0.5	0.51	0.5	0.5	0.78	0.52	0.49	0.65	0.5	0.51	0.92	0.61	0.73	0.76	0.62	0.52	0.57	0.5	0.51	0.5	0.74	0.5	0.6	0.5	0.5	0.62	0.66	0.57	0.51	0.5	0.53	0.5	0.93	0.5	0.53	0.53	0.5	0.8	0.73	0.62	0.6	0.66	0.64
	mon	7		0.59	0.48	0.5	0.5	0.42	0.55	0.47	0.73	0.5	0.85	0.54	0.51	0.54	0.56	0.86	0.71	0.57	0.5	0.5	0.5	0.54	0.63	0.88	0.52	0.49	0.6	0.57	0.93	0.5	0.5	0.56	0.49	0.51	0.96	0.5	0.55	0.5	0.5	0.5	0.52	0.53	0.6	0.6	0.72	0.64	0.68
	mon	8		0.51	0.54	0.5	0.5	0.5	0.51	0.56	0.76	0.5	0.52	0.5	0.61	0.5	0.85	0.48	0.6	0.52	0.79	0.5	0.51	0.5	0.5	0.71	0.95	0.66	0.5	0.55	0.71	0.49	0.5	0.5	0.5	0.5	1	0.58	0.5	0.5	0.98	0.95	0.5	0.83	0.61	0.59	0.65	0.63	0.62
	mon	9		0.5	0.5	0.61	0.55	0.64	0.52	0.57	0.5	0.68	0.5	0.5	0.5	0.5	0.82	0.5	0.86	0.52	0.55	0.5	0.83	0.5	0.5	0.84	0.72	0.85	0.5	0.84	0.5	0.5	0.54	0.53	0.75	0.92	0.51	0.58	0.8	0.62	0.76	0.5	0.87	0.5	0.6	0.61	0.6	0.7	0.59
	mon	10		0.5	0.51	0.5	0.61	0.5	0.5	0.54	0.51	0.5	0.53	0.5	0.5	0.66	0.5	0.59	0.5	0.51	0.5	0.9	0.57	0.67	0.64	0.88	0.71	0.5	0.51	0.81	0.92	0.5	0.5	0.84	0.73	0.87	0.67	0.52	0.66	0.97	0.83	0.95	0.83	0.53	0.55	0.7	0.71	0.56	0.68
[truncated: 200 more columns]

## Sheet: Sample-wise Noise
Sample-wise Noise (Artifical Data)
Accuracies			dimension	2	2	2	2	2	2	10	10	10	10	10	10	100	100	100	100	100	100	2	2	2	2	2	2	10	10	10	10	10	10	100	100	100	100	100	100
			noise level	0	1	2	3	4	5	0	1	2	3	4	5	0	1	2	3	4	5	0	1	2	3	4	5	0	1	2	3	4	5	0	1	2	3	4	5
			classifier	R2-SVM	R2-SVM	R2-SVM	R2-SVM	R2-SVM	R2-SVM	R2-SVM	R2-SVM	R2-SVM	R2-SVM	R2-SVM	R2-SVM	R2-SVM	R2-SVM	R2-SVM	R2-SVM	R2-SVM	R2-SVM	R1-SVM	R1-SVM	R1-SVM	R1-SVM	R1-SVM	R1-SVM	R1-SVM	R1-SVM	R1-SVM	R1-SVM	R1-SVM	R1-SVM	R1-SVM	R1-SVM	R1-SVM	R1-SVM	R1-SVM	R1-SVM
noise type	invariance	run
none	lin	1		0.99	0.99	0.99	0.99	0.99	0.99	0.96	0.96	0.96	0.96	0.96	0.96	0.95	0.95	0.95	0.95	0.95	0.95	0.99	0.99	0.99	0.99	0.99	0.99	0.96	0.96	0.96	0.96	0.96	0.96	0.87	0.87	0.87	0.87	0.87	0.87
none	lin	2		0.98	0.98	0.98	0.98	0.98	0.98	0.93	0.93	0.93	0.93	0.93	0.93	0.9	0.9	0.9	0.9	0.9	0.9	0.98	0.98	0.98	0.98	0.98	0.98	0.93	0.93	0.93	0.93	0.93	0.93	0.88	0.88	0.88	0.88	0.88	0.88
none	lin	3		0.98	0.98	0.98	0.98	0.98	0.98	0.97	0.97	0.97	0.97	0.97	0.97	0.9	0.9	0.9	0.9	0.9	0.9	0.98	0.98	0.98	0.98	0.98	0.98	0.96	0.96	0.96	0.96	0.96	0.96	0.88	0.88	0.88	0.88	0.88	0.88
none	lin	4		0.98	0.98	0.98	0.98	0.98	0.98	0.95	0.95	0.95	0.95	0.95	0.95	0.99	0.99	0.99	0.99	0.99	0.99	0.97	0.97	0.97	0.97	0.97	0.97	0.95	0.95	0.95	0.95	0.95	0.95	0.9	0.9	0.9	0.9	0.9	0.9
none	lin	5		0.96	0.96	0.96	0.96	0.96	0.96	0.98	0.98	0.98	0.98	0.98	0.98	0.96	0.96	0.96	0.96	0.96	0.96	0.97	0.97	0.97	0.97	0.97	0.97	0.98	0.98	0.98	0.98	0.98	0.98	0.93	0.93	0.93	0.93	0.93	0.93
none	lin	6		0.97	0.97	0.97	0.97	0.97	0.97	0.97	0.97	0.97	0.97	0.97	0.97	0.93	0.93	0.93	0.93	0.93	0.93	0.98	0.98	0.98	0.98	0.98	0.98	0.97	0.97	0.97	0.97	0.97	0.97	0.89	0.89	0.89	0.89	0.89	0.89
none	lin	7		0.98	0.98	0.98	0.98	0.98	0.98	0.96	0.96	0.96	0.96	0.96	0.96	0.94	0.94	0.94	0.94	0.94	0.94	0.98	0.98	0.98	0.98	0.98	0.98	0.97	0.97	0.97	0.97	0.97	0.97	0.87	0.87	0.87	0.87	0.87	0.87
none	lin	8		1	1	1	1	1	1	0.98	0.98	0.98	0.98	0.98	0.98	0.94	0.94	0.94	0.94	0.94	0.94	1	1	1	1	1	1	0.98	0.98	0.98	0.98	0.98	0.98	0.93	0.93	0.93	0.93	0.93	0.93
none	lin	9		0.98	0.98	0.98	0.98	0.98	0.98	0.92	0.92	0.92	0.92	0.92	0.92	0.89	0.89	0.89	0.89	0.89	0.89	0.98	0.98	0.98	0.98	0.98	0.98	0.92	0.92	0.92	0.92	0.92	0.92	0.9	0.9	0.9	0.9	0.9	0.9
none	lin	10		0.99	0.99	0.99	0.99	0.99	0.99	0.94	0.94	0.94	0.94	0.94	0.94	0.99	0.99	0.99	0.99	0.99	0.99	0.98	0.98	0.98	0.98	0.98	0.98	0.94	0.94	0.94	0.94	0.94	0.94	0.97	0.97	0.97	0.97	0.97	0.97
none	off	1		0.62	0.62	0.62	0.62	0.62	0.62	0.94	0.94	0.94	0.94	0.94	0.94	0.96	0.96	0.96	0.96	0.96	0.96	0.62	0.62	0.62	0.62	0.62	0.62	0.94	0.94	0.94	0.94	0.94	0.94	0.89	0.89	0.89	0.89	0.89	0.89
none	off	2		0.55	0.55	0.55	0.55	0.55	0.55	0.89	0.89	0.89	0.89	0.89	0.89	0.9	0.9	0.9	0.9	0.9	0.9	0.55	0.55	0.55	0.55	0.55	0.55	0.9	0.9	0.9	0.9	0.9	0.9	0.91	0.91	0.91	0.91	0.91	0.91
none	off	3		0.73	0.73	0.73	0.73	0.73	0.73	0.98	0.98	0.98	0.98	0.98	0.98	0.89	0.89	0.89	0.89	0.89	0.89	0.75	0.75	0.75	0.75	0.75	0.75	0.98	0.98	0.98	0.98	0.98	0.98	0.93	0.93	0.93	0.93	0.93	0.93
none	off	4		0.64	0.64	0.64	0.64	0.64	0.64	0.93	0.93	0.93	0.93	0.93	0.93	0.99	0.99	0.99	0.99	0.99	0.99	0.64	0.64	0.64	0.64	0.64	0.64	0.95	0.95	0.95	0.95	0.95	0.95	0.9	0.9	0.9	0.9	0.9	0.9
none	off	5		0.8	0.8	0.8	0.8	0.8	0.8	0.98	0.98	0.98	0.98	0.98	0.98	0.96	0.96	0.96	0.96	0.96	0.96	0.8	0.8	0.8	0.8	0.8	0.8	0.98	0.98	0.98	0.98	0.98	0.98	0.9	0.9	0.9	0.9	0.9	0.9
none	off	6		0.97	0.97	0.97	0.97	0.97	0.97	0.97	0.97	0.97	0.97	0.97	0.97	0.94	0.94	0.94	0.94	0.94	0.94	0.98	0.98	0.98	0.98	0.98	0.98	0.97	0.97	0.97	0.97	0.97	0.97	0.88	0.88	0.88	0.88	0.88	0.88
none	off	7		0.9	0.9	0.9	0.9	0.9	0.9	0.98	0.98	0.98	0.98	0.98	0.98	0.94	0.94	0.94	0.94	0.94	0.94	0.9	0.9	0.9	0.9	0.9	0.9	0.99	0.99	0.99	0.99	0.99	0.99	0.86	0.86	0.86	0.86	0.86	0.86
none	off	8		0.84	0.84	0.84	0.84	0.84	0.84	0.98	0.98	0.98	0.98	0.98	0.98	0.89	0.89	0.89	0.89	0.89	0.89	0.84	0.84	0.84	0.84	0.84	0.84	0.99	0.99	0.99	0.99	0.99	0.99	0.89	0.89	0.89	0.89	0.89	0.89
none	off	9		0.99	0.99	0.99	0.99	0.99	0.99	0.93	0.93	0.93	0.93	0.93	0.93	0.91	0.91	0.91	0.91	0.91	0.91	0.99	0.99	0.99	0.99	0.99	0.99	0.92	0.92	0.92	0.92	0.92	0.92	0.88	0.88	0.88	0.88	0.88	0.88
none	off	10		0.99	0.99	0.99	0.99	0.99	0.99	0.94	0.94	0.94	0.94	0.94	0.94	0.99	0.99	0.99	0.99	0.99	0.99	0.99	0.99	0.99	0.99	0.99	0.99	0.94	0.94	0.94	0.94	0.94	0.94	0.99	0.99	0.99	0.99	0.99	0.99
none	con	1		0.84	0.84	0.84	0.84	0.84	0.84	0.94	0.94	0.94	0.94	0.94	0.94	0.96	0.96	0.96	0.96	0.96	0.96	0.84	0.84	0.84	0.84	0.84	0.84	0.94	0.94	0.94	0.94	0.94	0.94	0.88	0.88	0.88	0.88	0.88	0.88
none	con	2		0.76	0.76	0.76	0.76	0.76	0.76	0.89	0.89	0.89	0.89	0.89	0.89	0.9	0.9	0.9	0.9	0.9	0.9	0.78	0.78	0.78	0.78	0.78	0.78	0.9	0.9	0.9	0.9	0.9	0.9	0.89	0.89	0.89	0.89	0.89	0.89
none	con	3		0.95	0.95	0.95	0.95	0.95	0.95	0.96	0.96	0.96	0.96	0.96	0.96	0.89	0.89	0.89	0.89	0.89	0.89	0.95	0.95	0.95	0.95	0.95	0.95	0.96	0.96	0.96	0.96	0.96	0.96	0.92	0.92	0.92	0.92	0.92	0.92
none	con	4		0.71	0.71	0.71	0.71	0.71	0.71	0.94	0.94	0.94	0.94	0.94	0.94	0.99	0.99	0.99	0.99	0.99	0.99	0.71	0.71	0.71	0.71	0.71	0.71	0.94	0.94	0.94	0.94	0.94	0.94	0.91	0.91	0.91	0.91	0.91	0.91
none	con	5		0.76	0.76	0.76	0.76	0.76	0.76	0.99	0.99	0.99	0.99	0.99	0.99	0.97	0.97	0.97	0.97	0.97	0.97	0.76	0.76	0.76	0.76	0.76	0.76	0.99	0.99	0.99	0.99	0.99	0.99	0.93	0.93	0.93	0.93	0.93	0.93
none	con	6		0.94	0.94	0.94	0.94	0.94	0.94	0.96	0.96	0.96	0.96	0.96	0.96	0.94	0.94	0.94	0.94	0.94	0.94	0.94	0.94	0.94	0.94	0.94	0.94	0.95	0.95	0.95	0.95	0.95	0.95	0.89	0.89	0.89	0.89	0.89	0.89
none	con	7		0.75	0.75	0.75	0.75	0.75	0.75	0.96	0.96	0.96	0.96	0.96	0.96	0.94	0.94	0.94	0.94	0.94	0.94	0.75	0.75	0.75	0.75	0.75	0.75	0.97	0.97	0.97	0.97	0.97	0.97	0.87	0.87	0.87	0.87	0.87	0.87
none	con	8		0.45	0.45	0.45	0.45	0.45	0.45	0.99	0.99	0.99	0.99	0.99	0.99	0.92	0.92	0.92	0.92	0.92	0.92	0.45	0.45	0.45	0.45	0.45	0.45	0.98	0.98	0.98	0.98	0.98	0.98	0.88	0.88	0.88	0.88	0.88	0.88
none	con	9		0.93	0.93	0.93	0.93	0.93	0.93	0.9	0.9	0.9	0.9	0.9	0.9	0.92	0.92	0.92	0.92	0.92	0.92	0.93	0.93	0.93	0.93	0.93	0.93	0.9	0.9	0.9	0.9	0.9	0.9	0.88	0.88	0.88	0.88	0.88	0.88
none	con	10		0.99	0.99	0.99	0.99	0.99	0.99	0.94	0.94	0.94	0.94	0.94	0.94	0.98	0.98	0.98	0.98	0.98	0.98	0.99	0.99	0.99	0.99	0.99	0.99	0.94	0.94	0.94	0.94	0.94	0.94	0.98	0.98	0.98	0.98	0.98	0.98
none	off&con	1		0.5	0.5	0.5	0.5	0.5	0.5	0.94	0.94	0.94	0.94	0.94	0.94	0.96	0.96	0.96	0.96	0.96	0.96	0.5	0.5	0.5	0.5	0.5	0.5	0.94	0.94	0.94	0.94	0.94	0.94	0.89	0.89	0.89	0.89	0.89	0.89
none	off&con	2		0.5	0.5	0.5	0.5	0.5	0.5	0.9	0.9	0.9	0.9	0.9	0.9	0.91	0.91	0.91	0.91	0.91	0.91	0.5	0.5	0.5	0.5	0.5	0.5	0.91	0.91	0.91	0.91	0.91	0.91	0.91	0.91	0.91	0.91	0.91	0.91
none	off&con	3		0.5	0.5	0.5	0.5	0.5	0.5	0.96	0.96	0.96	0.96	0.96	0.96	0.89	0.89	0.89	0.89	0.89	0.89	0.5	0.5	0.5	0.5	0.5	0.5	0.96	0.96	0.96	0.96	0.96	0.96	0.93	0.93	0.93	0.93	0.93	0.93
none	off&con	4		0.61	0.61	0.61	0.61	0.61	0.61	0.92	0.92	0.92	0.92	0.92	0.92	0.99	0.99	0.99	0.99	0.99	0.99	0.61	0.61	0.61	0.61	0.61	0.61	0.92	0.92	0.92	0.92	0.92	0.92	0.91	0.91	0.91	0.91	0.91	0.91
none	off&con	5		0.5	0.5	0.5	0.5	0.5	0.5	0.96	0.96	0.96	0.96	0.96	0.96	0.96	0.96	0.96	0.96	0.96	0.96	0.5	0.5	0.5	0.5	0.5	0.5	0.97	0.97	0.97	0.97	0.97	0.97	0.93	0.93	0.93	0.93	0.93	0.93
none	off&con	6		0.57	0.57	0.57	0.57	0.57	0.57	0.95	0.95	0.95	0.95	0.95	0.95	0.94	0.94	0.94	0.94	0.94	0.94	0.57	0.57	0.57	0.57	0.57	0.57	0.92	0.92	0.92	0.92	0.92	0.92	0.87	0.87	0.87	0.87	0.87	0.87
none	off&con	7		0.56	0.56	0.56	0.56	0.56	0.56	0.98	0.98	0.98	0.98	0.98	0.98	0.94	0.94	0.94	0.94	0.94	0.94	0.56	0.56	0.56	0.56	0.56	0.56	0.98	0.98	0.98	0.98	0.98	0.98	0.85	0.85	0.85	0.85	0.85	0.85
none	off&con	8		0.5	0.5	0.5	0.5	0.5	0.5	0.98	0.98	0.98	0.98	0.98	0.98	0.89	0.89	0.89	0.89	0.89	0.89	0.5	0.5	0.5	0.5	0.5	0.5	0.98	0.98	0.98	0.98	0.98	0.98	0.89	0.89	0.89	0.89	0.89	0.89
none	off&con	9		0.53	0.53	0.53	0.53	0.53	0.53	0.92	0.92	0.92	0.92	0.92	0.92	0.91	0.91	0.91	0.91	0.91	0.91	0.53	0.53	0.53	0.53	0.53	0.53	0.93	0.93	0.93	0.93	0.93	0.93	0.88	0.88	0.88	0.88	0.88	0.88
none	off&con	10		0.84	0.84	0.84	0.84	0.84	0.84	0.93	0.93	0.93	0.93	0.93	0.93	0.99	0.99	0.99	0.99	0.99	0.99	0.84	0.84	0.84	0.84	0.84	0.84	0.94	0.94	0.94	0.94	0.94	0.94	0.99	0.99	0.99	0.99	0.99	0.99
none	mon	1		0.5	0.5	0.5	0.5	0.5	0.5	0.86	0.86	0.86	0.86	0.86	0.86	0.69	0.69	0.69	0.69	0.69	0.69	0.5	0.5	0.5	0.5	0.5	0.5	0.86	0.86	0.86	0.86	0.86	0.86	0.69	0.69	0.69	0.69	0.69	0.69
none	mon	2		0.5	0.5	0.5	0.5	0.5	0.5	0.85	0.85	0.85	0.85	0.85	0.85	0.63	0.63	0.63	0.63	0.63	0.63	0.5	0.5	0.5	0.5	0.5	0.5	0.85	0.85	0.85	0.85	0.85	0.85	0.63	0.63	0.63	0.63	0.63	0.63
none	mon	3		0.5	0.5	0.5	0.5	0.5	0.5	0.87	0.87	0.87	0.87	0.87	0.87	0.68	0.68	0.68	0.68	0.68	0.68	0.5	0.5	0.5	0.5	0.5	0.5	0.87	0.87	0.87	0.87	0.87	0.87	0.68	0.68	0.68	0.68	0.68	0.68
none	mon	4		0.61	0.61	0.61	0.61	0.61	0.61	0.86	0.86	0.86	0.86	0.86	0.86	0.68	0.68	0.68	0.68	0.68	0.68	0.61	0.61	0.61	0.61	0.61	0.61	0.86	0.86	0.86	0.86	0.86	0.86	0.68	0.68	0.68	0.68	0.68	0.68
none	mon	5		0.5	0.5	0.5	0.5	0.5	0.5	0.88	0.88	0.88	0.88	0.88	0.88	0.73	0.73	0.73	0.73	0.73	0.73	0.5	0.5	0.5	0.5	0.5	0.5	0.88	0.88	0.88	0.88	0.88	0.88	0.73	0.73	0.73	0.73	0.73	0.73
none	mon	6		0.57	0.57	0.57	0.57	0.57	0.57	0.85	0.85	0.85	0.85	0.85	0.85	0.77	0.77	0.77	0.77	0.77	0.77	0.57	0.57	0.57	0.57	0.57	0.57	0.85	0.85	0.85	0.85	0.85	0.85	0.77	0.77	0.77	0.77	0.77	0.77
none	mon	7		0.56	0.56	0.56	0.56	0.56	0.56	0.77	0.77	0.77	0.77	0.77	0.77	0.69	0.69	0.69	0.69	0.69	0.69	0.56	0.56	0.56	0.56	0.56	0.56	0.77	0.77	0.77	0.77	0.77	0.77	0.69	0.69	0.69	0.69	0.69	0.69
none	mon	8		0.5	0.5	0.5	0.5	0.5	0.5	0.91	0.91	0.91	0.91	0.91	0.91	0.72	0.72	0.72	0.72	0.72	0.72	0.5	0.5	0.5	0.5	0.5	0.5	0.91	0.91	0.91	0.91	0.91	0.91	0.72	0.72	0.72	0.72	0.72	0.72
none	mon	9		0.53	0.53	0.53	0.53	0.53	0.53	0.76	0.76	0.76	0.76	0.76	0.76	0.75	0.75	0.75	0.75	0.75	0.75	0.53	0.53	0.53	0.53	0.53	0.53	0.76	0.76	0.76	0.76	0.76	0.76	0.75	0.75	0.75	0.75	0.75	0.75
none	mon	10		0.84	0.84	0.84	0.84	0.84	0.84	0.77	0.77	0.77	0.77	0.77	0.77	0.8	0.8	0.8	0.8	0.8	0.8	0.84	0.84	0.84	0.84	0.84	0.84	0.77	0.77	0.77	0.77	0.77	0.77	0.8	0.8	0.8	0.8	0.8	0.8
scaling	lin	1		0.99	0.55	0.56	0.56	0.54	0.48	0.96	0.58	0.61	0.63	0.58	0.54	0.95	0.52	0.57	0.55	0.54	0.47	0.99	0.55	0.56	0.56	0.54	0.48	0.96	0.57	0.6	0.62	0.58	0.53	0.87	0.51	0.54	0.54	0.54	0.47
scaling	lin	2		0.98	0.61	0.58	0.57	0.55	0.42	0.93	0.58	0.61	0.62	0.56	0.42	0.9	0.63	0.84	0.78	0.72	0.77	0.98	0.61	0.58	0.57	0.55	0.42	0.93	0.6	0.64	0.62	0.57	0.44	0.88	0.65	0.71	0.67	0.62	0.53
scaling	lin	3		0.98	0.54	0.56	0.59	0.58	0.55	0.97	0.74	0.8	0.88	0.85	0.89	0.9	0.58	0.63	0.56	0.55	0.52	0.98	0.54	0.56	0.58	0.58	0.55	0.96	0.68	0.78	0.84	0.79	0.79	0.88	0.59	0.63	0.59	0.53	0.53
scaling	lin	4		0.98	0.56	0.66	0.61	0.53	0.54	0.95	0.66	0.76	0.78	0.85	0.77	0.99	0.61	0.78	0.78	0.73	0.71	0.97	0.57	0.66	0.61	0.51	0.55	0.95	0.68	0.79	0.82	0.85	0.79	0.9	0.83	0.89	0.9	0.88	0.89
scaling	lin	5		0.96	0.6	0.72	0.65	0.59	0.59	0.98	0.72	0.89	0.86	0.84	0.85	0.96	0.58	0.66	0.67	0.59	0.65	0.97	0.6	0.71	0.66	0.59	0.59	0.98	0.65	0.86	0.82	0.76	0.76	0.93	0.59	0.62	0.65	0.62	0.69
scaling	lin	6		0.97	0.8	0.83	0.88	0.83	0.9	0.97	0.92	0.91	0.94	0.88	0.92	0.93	0.58	0.74	0.63	0.64	0.58	0.98	0.83	0.85	0.92	0.85	0.91	0.97	0.93	0.91	0.95	0.88	0.92	0.89	0.83	0.85	0.85	0.89	0.88
scaling	lin	7		0.98	0.62	0.76	0.74	0.69	0.68	0.96	0.66	0.75	0.64	0.71	0.64	0.94	0.62	0.67	0.67	0.63	0.65	0.98	0.62	0.76	0.74	0.69	0.68	0.97	0.63	0.63	0.51	0.61	0.57	0.87	0.73	0.83	0.8	0.81	0.89
scaling	lin	8		1	0.6	0.63	0.65	0.57	0.58	0.98	0.66	0.73	0.86	0.76	0.77	0.94	0.55	0.53	0.63	0.54	0.55	1	0.6	0.63	0.65	0.57	0.58	0.98	0.6	0.67	0.73	0.64	0.65	0.93	0.53	0.5	0.56	0.52	0.54
scaling	lin	9		0.98	0.64	0.82	0.76	0.63	0.62	0.92	0.61	0.59	0.51	0.6	0.5	0.89	0.56	0.62	0.5	0.57	0.5	0.98	0.71	0.85	0.82	0.75	0.74	0.92	0.62	0.65	0.54	0.61	0.53	0.9	0.57	0.59	0.51	0.58	0.5
scaling	lin	10		0.99	0.9	0.96	0.95	0.99	0.96	0.94	0.67	0.76	0.75	0.72	0.68	0.99	0.69	0.8	0.88	0.87	0.82	0.98	0.65	0.78	0.85	0.83	0.75	0.94	0.66	0.78	0.77	0.73	0.67	0.97	0.62	0.69	0.77	0.73	0.65
scaling	off	1		0.62	0.62	0.62	0.62	0.62	0.62	0.94	0.94	0.94	0.94	0.94	0.94	0.96	0.96	0.96	0.96	0.96	0.96	0.62	0.62	0.62	0.62	0.62	0.62	0.94	0.94	0.94	0.94	0.94	0.94	0.89	0.89	0.89	0.89	0.89	0.89
scaling	off	2		0.55	0.55	0.55	0.55	0.55	0.55	0.89	0.89	0.89	0.89	0.89	0.89	0.9	0.9	0.9	0.9	0.9	0.9	0.55	0.55	0.55	0.55	0.55	0.55	0.9	0.9	0.9	0.9	0.9	0.9	0.91	0.91	0.91	0.91	0.91	0.91
scaling	off	3		0.73	0.73	0.73	0.73	0.73	0.73	0.98	0.98	0.98	0.98	0.98	0.98	0.89	0.89	0.89	0.89	0.89	0.89	0.75	0.75	0.75	0.75	0.75	0.75	0.98	0.98	0.98	0.98	0.98	0.98	0.93	0.93	0.93	0.93	0.93	0.93
scaling	off	4		0.64	0.64	0.64	0.64	0.64	0.64	0.93	0.93	0.93	0.93	0.93	0.93	0.99	0.99	0.99	0.99	0.99	0.99	0.64	0.64	0.64	0.64	0.64	0.64	0.95	0.95	0.95	0.95	0.95	0.95	0.9	0.9	0.9	0.9	0.9	0.9
scaling	off	5		0.8	0.8	0.8	0.8	0.8	0.8	0.98	0.98	0.98	0.98	0.98	0.98	0.96	0.96	0.96	0.96	0.96	0.96	0.8	0.8	0.8	0.8	0.8	0.8	0.98	0.98	0.98	0.98	0.98	0.98	0.9	0.9	0.9	0.9	0.9	0.9
scaling	off	6		0.97	0.97	0.97	0.97	0.97	0.97	0.97	0.97	0.97	0.97	0.97	0.97	0.94	0.94	0.94	0.94	0.94	0.94	0.98	0.98	0.98	0.98	0.98	0.98	0.97	0.97	0.97	0.97	0.97	0.97	0.88	0.88	0.88	0.88	0.88	0.88
scaling	off	7		0.9	0.9	0.9	0.9	0.9	0.9	0.98	0.98	0.98	0.98	0.98	0.98	0.94	0.94	0.94	0.94	0.94	0.94	0.9	0.9	0.9	0.9	0.9	0.9	0.99	0.99	0.99	0.99	0.99	0.99	0.86	0.86	0.86	0.86	0.86	0.86
scaling	off	8		0.84	0.84	0.84	0.84	0.84	0.84	0.98	0.98	0.98	0.98	0.98	0.98	0.89	0.89	0.89	0.89	0.89	0.89	0.84	0.84	0.84	0.84	0.84	0.84	0.99	0.99	0.99	0.99	0.99	0.99	0.89	0.89	0.89	0.89	0.89	0.89
scaling	off	9		0.99	0.99	0.99	0.99	0.99	0.99	0.93	0.93	0.93	0.93	0.93	0.93	0.91	0.91	0.91	0.91	0.91	0.91	0.99	0.99	0.99	0.99	0.99	0.99	0.92	0.92	0.92	0.92	0.92	0.92	0.88	0.88	0.88	0.88	0.88	0.88
scaling	off	10		0.99	0.99	0.99	0.99	0.99	0.99	0.94	0.94	0.94	0.94	0.94	0.94	0.99	0.99	0.99	0.99	0.99	0.99	0.99	0.99	0.99	0.99	0.99	0.99	0.94	0.94	0.94	0.94	0.94	0.94	0.99	0.99	0.99	0.99	0.99	0.99
scaling	con	1		0.84	0.61	0.59	0.6	0.57	0.51	0.94	0.73	0.81	0.85	0.82	0.82	0.96	0.81	0.92	0.89	0.9	0.89	0.84	0.61	0.59	0.6	0.57	0.52	0.94	0.7	0.79	0.85	0.79	0.77	0.88	0.71	0.77	0.78	0.78	0.75
scaling	con	2		0.76	0.59	0.63	0.58	0.57	0.47	0.89	0.68	0.8	0.83	0.83	0.75	0.9	0.69	0.76	0.74	0.72	0.71	0.78	0.59	0.62	0.58	0.57	0.47	0.9	0.71	0.79	0.83	0.84	0.75	0.89	0.67	0.76	0.71	0.67	0.61
scaling	con	3		0.95	0.56	0.58	0.62	0.59	0.57	0.96	0.59	0.65	0.69	0.65	0.62	0.89	0.72	0.78	0.81	0.8	0.81	0.95	0.56	0.58	0.61	0.59	0.57	0.96	0.59	0.66	0.69	0.65	0.62	0.92	0.82	0.9	0.87	0.94	0.93
scaling	con	4		0.71	0.57	0.69	0.73	0.63	0.66	0.94	0.65	0.84	0.85	0.81	0.85	0.99	0.74	0.89	0.9	0.89	0.84	0.71	0.57	0.68	0.74	0.62	0.66	0.94	0.65	0.85	0.85	0.78	0.86	0.91	0.86	0.85	0.9	0.91	0.87
scaling	con	5		0.76	0.56	0.66	0.55	0.57	0.52	0.99	0.74	0.86	0.88	0.87	0.9	0.97	0.81	0.9	0.87	0.92	0.87	0.76	0.57	0.66	0.56	0.57	0.52	0.99	0.75	0.87	0.9	0.87	0.92	0.93	0.86	0.89	0.92	0.91	0.9
scaling	con	6		0.94	0.66	0.74	0.8	0.7	0.78	0.96	0.66	0.78	0.82	0.72	0.74	0.94	0.73	0.77	0.84	0.77	0.84	0.94	0.66	0.74	0.8	0.7	0.78	0.95	0.63	0.75	0.78	0.69	0.68	0.89	0.66	0.72	0.8	0.69	0.75
scaling	con	7		0.75	0.64	0.65	0.59	0.63	0.62	0.96	0.65	0.74	0.61	0.71	0.63	0.94	0.91	0.9	0.93	0.89	0.92	0.75	0.64	0.64	0.6	0.63	0.62	0.97	0.67	0.77	0.64	0.72	0.64	0.87	0.62	0.75	0.64	0.72	0.78
scaling	con	8		0.45	0.46	0.51	0.46	0.54	0.48	0.99	0.85	0.87	0.91	0.91	0.9	0.92	0.67	0.72	0.79	0.71	0.69	0.45	0.46	0.51	0.45	0.52	0.48	0.98	0.9	0.89	0.93	0.95	0.96	0.88	0.64	0.7	0.74	0.72	0.66
scaling	con	9		0.93	0.68	0.76	0.64	0.73	0.64	0.9	0.65	0.69	0.56	0.64	0.56	0.92	0.74	0.8	0.83	0.85	0.84	0.93	0.68	0.76	0.65	0.73	0.64	0.9	0.64	0.69	0.59	0.63	0.53	0.88	0.59	0.72	0.66	0.69	0.67
scaling	con	10		0.99	0.81	0.88	0.91	0.92	0.87	0.94	0.73	0.82	0.87	0.86	0.8	0.98	0.7	0.79	0.78	0.71	0.64	0.99	0.79	0.88	0.91	0.92	0.87	0.94	0.71	0.82	0.86	0.89	0.83	0.98	0.88	0.9	0.96	0.98	0.93
scaling	off&con	1		0.5	0.5	0.5	0.5	0.5	0.5	0.94	0.94	0.94	0.94	0.94	0.94	0.96	0.96	0.96	0.96	0.96	0.96	0.5	0.5	0.5	0.5	0.5	0.5	0.94	0.94	0.94	0.94	0.94	0.94	0.89	0.89	0.89	0.89	0.89	0.89
scaling	off&con	2		0.5	0.5	0.5	0.5	0.5	0.5	0.9	0.9	0.9	0.9	0.9	0.9	0.91	0.91	0.91	0.91	0.91	0.91	0.5	0.5	0.5	0.5	0.5	0.5	0.91	0.91	0.91	0.91	0.91	0.91	0.91	0.91	0.91	0.91	0.91	0.91
scaling	off&con	3		0.5	0.5	0.5	0.5	0.5	0.5	0.96	0.96	0.96	0.96	0.96	0.96	0.89	0.89	0.89	0.89	0.89	0.89	0.5	0.5	0.5	0.5	0.5	0.5	0.96	0.96	0.96	0.96	0.96	0.96	0.93	0.93	0.93	0.93	0.93	0.93
scaling	off&con	4		0.61	0.61	0.61	0.61	0.61	0.61	0.92	0.92	0.92	0.92	0.92	0.92	0.99	0.99	0.99	0.99	0.99	0.99	0.61	0.61	0.61	0.61	0.61	0.61	0.92	0.92	0.92	0.92	0.92	0.92	0.91	0.91	0.91	0.91	0.91	0.91
scaling	off&con	5		0.5	0.5	0.5	0.5	0.5	0.5	0.96	0.96	0.96	0.96	0.96	0.96	0.96	0.96	0.96	0.96	0.96	0.96	0.5	0.5	0.5	0.5	0.5	0.5	0.97	0.97	0.97	0.97	0.97	0.97	0.93	0.93	0.93	0.93	0.93	0.93
scaling	off&con	6		0.57	0.57	0.57	0.57	0.57	0.57	0.95	0.95	0.95	0.95	0.95	0.95	0.94	0.94	0.94	0.94	0.94	0.94	0.57	0.57	0.57	0.57	0.57	0.57	0.92	0.92	0.92	0.92	0.92	0.92	0.87	0.87	0.87	0.87	0.87	0.87
scaling	off&con	7		0.56	0.56	0.56	0.56	0.56	0.56	0.98	0.98	0.98	0.98	0.98	0.98	0.94	0.94	0.94	0.94	0.94	0.94	0.56	0.56	0.56	0.56	0.56	0.56	0.98	0.98	0.98	0.98	0.98	0.98	0.85	0.85	0.85	0.85	0.85	0.85
scaling	off&con	8		0.5	0.5	0.5	0.5	0.5	0.5	0.98	0.98	0.98	0.98	0.98	0.98	0.89	0.89	0.89	0.89	0.89	0.89	0.5	0.5	0.5	0.5	0.5	0.5	0.98	0.98	0.98	0.98	0.98	0.98	0.89	0.89	0.89	0.89	0.89	0.89
scaling	off&con	9		0.53	0.53	0.53	0.53	0.53	0.53	0.92	0.92	0.92	0.92	0.92	0.92	0.91	0.91	0.91	0.91	0.91	0.91	0.53	0.53	0.53	0.53	0.53	0.53	0.93	0.93	0.93	0.93	0.93	0.93	0.88	0.88	0.88	0.88	0.88	0.88
scaling	off&con	10		0.84	0.84	0.84	0.84	0.84	0.84	0.93	0.93	0.93	0.93	0.93	0.93	0.99	0.99	0.99	0.99	0.99	0.99	0.84	0.84	0.84	0.84	0.84	0.84	0.94	0.94	0.94	0.94	0.94	0.94	0.99	0.99	0.99	0.99	0.99	0.99
scaling	mon	1		0.5	0.5	0.5	0.5	0.5	0.5	0.86	0.86	0.86	0.86	0.86	0.86	0.69	0.69	0.69	0.69	0.69	0.69	0.5	0.5	0.5	0.5	0.5	0.5	0.86	0.86	0.86	0.86	0.86	0.86	0.69	0.69	0.69	0.69	0.69	0.69
scaling	mon	2		0.5	0.5	0.5	0.5	0.5	0.5	0.85	0.85	0.85	0.85	0.85	0.85	0.63	0.63	0.63	0.63	0.63	0.63	0.5	0.5	0.5	0.5	0.5	0.5	0.85	0.85	0.85	0.85	0.85	0.85	0.63	0.63	0.63	0.63	0.63	0.63
scaling	mon	3		0.5	0.5	0.5	0.5	0.5	0.5	0.87	0.87	0.87	0.87	0.87	0.87	0.68	0.68	0.68	0.68	0.68	0.68	0.5	0.5	0.5	0.5	0.5	0.5	0.87	0.87	0.87	0.87	0.87	0.87	0.68	0.68	0.68	0.68	0.68	0.68
scaling	mon	4		0.61	0.61	0.61	0.61	0.61	0.61	0.86	0.86	0.86	0.86	0.86	0.86	0.68	0.68	0.68	0.68	0.68	0.68	0.61	0.61	0.61	0.61	0.61	0.61	0.86	0.86	0.86	0.86	0.86	0.86	0.68	0.68	0.68	0.68	0.68	0.68
scaling	mon	5		0.5	0.5	0.5	0.5	0.5	0.5	0.88	0.88	0.88	0.88	0.88	0.88	0.73	0.73	0.73	0.73	0.73	0.73	0.5	0.5	0.5	0.5	0.5	0.5	0.88	0.88	0.88	0.88	0.88	0.88	0.73	0.73	0.73	0.73	0.73	0.73
scaling	mon	6		0.57	0.57	0.57	0.57	0.57	0.57	0.85	0.85	0.85	0.85	0.85	0.85	0.77	0.77	0.77	0.77	0.77	0.77	0.57	0.57	0.57	0.57	0.57	0.57	0.85	0.85	0.85	0.85	0.85	0.85	0.77	0.77	0.77	0.77	0.77	0.77
scaling	mon	7		0.56	0.56	0.56	0.56	0.56	0.56	0.77	0.77	0.77	0.77	0.77	0.77	0.69	0.69	0.69	0.69	0.69	0.69	0.56	0.56	0.56	0.56	0.56	0.56	0.77	0.77	0.77	0.77	0.77	0.77	0.69	0.69	0.69	0.69	0.69	0.69
scaling	mon	8		0.5	0.5	0.5	0.5	0.5	0.5	0.91	0.91	0.91	0.91	0.91	0.91	0.72	0.72	0.72	0.72	0.72	0.72	0.5	0.5	0.5	0.5	0.5	0.5	0.91	0.91	0.91	0.91	0.91	0.91	0.72	0.72	0.72	0.72	0.72	0.72
scaling	mon	9		0.53	0.53	0.53	0.53	0.53	0.53	0.76	0.76	0.76	0.76	0.76	0.76	0.75	0.75	0.75	0.75	0.75	0.75	0.53	0.53	0.53	0.53	0.53	0.53	0.76	0.76	0.76	0.76	0.76	0.76	0.75	0.75	0.75	0.75	0.75	0.75
scaling	mon	10		0.84	0.84	0.84	0.84	0.84	0.84	0.77	0.77	0.77	0.77	0.77	0.77	0.8	0.8	0.8	0.8	0.8	0.8	0.84	0.84	0.84	0.84	0.84	0.84	0.77	0.77	0.77	0.77	0.77	0.77	0.8	0.8	0.8	0.8	0.8	0.8
transition	lin	1		0.99	0.93	0.78	0.82	0.7	0.63	0.96	0.88	0.77	0.79	0.64	0.67	0.95	0.79	0.65	0.62	0.58	0.61	0.99	0.93	0.8	0.83	0.69	0.63	0.96	0.92	0.81	0.83	0.68	0.67	0.87	0.75	0.61	0.59	0.55	0.6
transition	lin	2		0.98	0.94	0.82	0.72	0.71	0.7	0.93	0.94	0.83	0.73	0.7	0.7	0.9	0.93	0.82	0.74	0.75	0.64	0.98	0.94	0.82	0.72	0.71	0.7	0.93	0.91	0.83	0.73	0.7	0.72	0.88	0.88	0.88	0.83	0.9	0.87
transition	lin	3		0.98	0.99	0.93	0.9	0.85	0.77	0.97	0.9	0.8	0.67	0.63	0.64	0.9	0.9	0.85	0.63	0.67	0.61	0.98	0.98	0.91	0.86	0.81	0.74	0.96	0.9	0.78	0.67	0.62	0.64	0.88	0.83	0.77	0.57	0.61	0.59
transition	lin	4		0.98	0.96	0.79	0.82	0.68	0.58	0.95	0.91	0.86	0.66	0.76	0.77	0.99	0.98	0.92	0.91	0.9	0.8	0.97	0.96	0.79	0.8	0.68	0.58	0.95	0.91	0.88	0.67	0.78	0.78	0.9	0.93	0.89	0.89	0.9	0.89
transition	lin	5		0.96	0.94	0.84	0.7	0.62	0.65	0.98	0.99	0.92	0.81	0.76	0.77	0.96	0.9	0.83	0.77	0.71	0.7	0.97	0.94	0.85	0.69	0.62	0.65	0.98	0.98	0.87	0.77	0.72	0.73	0.93	0.87	0.83	0.81	0.74	0.72
transition	lin	6		0.97	0.98	0.92	0.82	0.75	0.76	0.97	0.93	0.92	0.87	0.74	0.76	0.93	0.9	0.83	0.69	0.59	0.65	0.98	0.98	0.93	0.81	0.7	0.73	0.97	0.93	0.92	0.87	0.74	0.75	0.89	0.89	0.88	0.83	0.69	0.74
transition	lin	7		0.98	0.97	0.87	0.76	0.7	0.65	0.96	0.97	0.99	0.98	0.97	0.99	0.94	0.93	0.92	0.79	0.78	0.75	0.98	0.97	0.87	0.77	0.7	0.66	0.97	0.97	0.96	0.9	0.92	0.86	0.87	0.86	0.89	0.83	0.83	0.8
transition	lin	8		1	0.9	0.86	0.72	0.72	0.65	0.98	0.98	0.91	0.88	0.85	0.73	0.94	0.83	0.74	0.72	0.67	0.61	1	0.91	0.86	0.72	0.72	0.65	0.98	0.97	0.88	0.84	0.8	0.68	0.93	0.77	0.7	0.7	0.63	0.56
transition	lin	9		0.98	0.98	0.88	0.82	0.65	0.73	0.92	0.93	0.86	0.75	0.82	0.72	0.89	0.86	0.74	0.62	0.69	0.57	0.98	0.98	0.92	0.84	0.69	0.76	0.92	0.94	0.88	0.76	0.85	0.73	0.9	0.84	0.71	0.61	0.68	0.57
transition	lin	10		0.99	0.99	0.99	0.99	0.98	0.97	0.94	0.94	0.94	0.94	0.91	0.91	0.99	0.95	0.88	0.81	0.64	0.66	0.98	0.98	0.97	0.97	0.88	0.84	0.94	0.95	0.93	0.93	0.9	0.92	0.97	0.91	0.88	0.87	0.73	0.71
transition	off	1		0.62	0.6	0.62	0.62	0.65	0.59	0.94	0.95	0.93	0.93	0.93	0.94	0.96	0.95	0.95	0.91	0.85	0.83	0.62	0.6	0.62	0.62	0.66	0.58	0.94	0.94	0.94	0.94	0.94	0.94	0.89	0.89	0.88	0.89	0.89	0.9
transition	off	2		0.55	0.6	0.61	0.63	0.55	0.55	0.89	0.89	0.89	0.89	0.89	0.9	0.9	0.94	0.87	0.86	0.79	0.75	0.55	0.6	0.61	0.63	0.55	0.55	0.9	0.9	0.91	0.9	0.9	0.91	0.91	0.89	0.88	0.88	0.8	0.81
transition	off	3		0.73	0.69	0.72	0.52	0.58	0.58	0.98	0.91	0.82	0.68	0.69	0.66	0.89	0.9	0.9	0.9	0.92	0.92	0.75	0.7	0.72	0.52	0.58	0.58	0.98	0.9	0.85	0.68	0.7	0.66	0.93	0.9	0.93	0.91	0.85	0.81
transition	off	4		0.64	0.66	0.68	0.64	0.68	0.64	0.93	0.9	0.91	0.81	0.84	0.8	0.99	0.99	0.99	0.96	0.97	0.97	0.64	0.66	0.68	0.64	0.68	0.64	0.95	0.91	0.91	0.72	0.79	0.78	0.9	0.92	0.9	0.9	0.9	0.9
transition	off	5		0.8	0.72	0.65	0.64	0.58	0.62	0.98	0.99	0.96	0.92	0.9	0.85	0.96	0.95	0.93	0.93	0.88	0.86	0.8	0.72	0.65	0.64	0.58	0.62	0.98	0.98	0.96	0.93	0.91	0.85	0.9	0.9	0.91	0.92	0.89	0.88
transition	off	6		0.97	0.95	0.84	0.72	0.63	0.67	0.97	0.94	0.92	0.86	0.7	0.74	0.94	0.92	0.9	0.92	0.8	0.84	0.98	0.95	0.83	0.72	0.62	0.67	0.97	0.93	0.91	0.86	0.7	0.74	0.88	0.89	0.89	0.85	0.71	0.73
transition	off	7		0.9	0.91	0.88	0.79	0.82	0.76	0.98	0.97	0.97	0.95	0.92	0.85	0.94	0.94	0.94	0.94	0.91	0.95	0.9	0.92	0.87	0.8	0.82	0.76	0.99	0.99	0.97	0.96	0.96	0.87	0.86	0.87	0.89	0.81	0.8	0.75
transition	off	8		0.84	0.79	0.74	0.74	0.7	0.59	0.98	0.98	0.98	0.97	0.98	0.92	0.89	0.89	0.89	0.89	0.89	0.89	0.84	0.79	0.74	0.73	0.71	0.59	0.99	0.99	0.99	0.99	0.98	0.97	0.89	0.89	0.89	0.89	0.89	0.89
transition	off	9		0.99	0.98	0.97	0.93	0.86	0.84	0.93	0.93	0.93	0.93	0.93	0.91	0.91	0.89	0.89	0.89	0.92	0.88	0.99	0.98	0.96	0.93	0.86	0.84	0.92	0.92	0.91	0.92	0.91	0.9	0.88	0.86	0.86	0.78	0.83	0.82
transition	off	10		0.99	0.99	0.99	0.99	0.99	0.97	0.94	0.94	0.94	0.95	0.9	0.88	0.99	0.96	0.93	0.91	0.77	0.74	0.99	0.99	0.99	0.99	0.99	0.97	0.94	0.94	0.93	0.93	0.89	0.87	0.99	0.97	0.93	0.95	0.89	0.82
transition	con	1		0.84	0.84	0.84	0.84	0.84	0.84	0.94	0.94	0.94	0.94	0.94	0.94	0.96	0.96	0.96	0.96	0.96	0.96	0.84	0.84	0.84	0.84	0.84	0.84	0.94	0.94	0.94	0.94	0.94	0.94	0.88	0.88	0.88	0.88	0.88	0.88
transition	con	2		0.76	0.76	0.76	0.76	0.76	0.76	0.89	0.89	0.89	0.89	0.89	0.89	0.9	0.9	0.9	0.9	0.9	0.9	0.78	0.78	0.78	0.78	0.78	0.78	0.9	0.9	0.9	0.9	0.9	0.9	0.89	0.89	0.89	0.89	0.89	0.89
transition	con	3		0.95	0.95	0.95	0.95	0.95	0.95	0.96	0.96	0.96	0.96	0.96	0.96	0.89	0.89	0.89	0.89	0.89	0.89	0.95	0.95	0.95	0.95	0.95	0.95	0.96	0.96	0.96	0.96	0.96	0.96	0.92	0.92	0.92	0.92	0.92	0.92
transition	con	4		0.71	0.71	0.71	0.71	0.71	0.71	0.94	0.94	0.94	0.94	0.94	0.94	0.99	0.99	0.99	0.99	0.99	0.99	0.71	0.71	0.71	0.71	0.71	0.71	0.94	0.94	0.94	0.94	0.94	0.94	0.91	0.91	0.91	0.91	0.91	0.91
transition	con	5		0.76	0.76	0.76	0.76	0.76	0.76	0.99	0.99	0.99	0.99	0.99	0.99	0.97	0.97	0.97	0.97	0.97	0.97	0.76	0.76	0.76	0.76	0.76	0.76	0.99	0.99	0.99	0.99	0.99	0.99	0.93	0.93	0.93	0.93	0.93	0.93
transition	con	6		0.94	0.94	0.94	0.94	0.94	0.94	0.96	0.96	0.96	0.96	0.96	0.96	0.94	0.94	0.94	0.94	0.94	0.94	0.94	0.94	0.94	0.94	0.94	0.94	0.95	0.95	0.95	0.95	0.95	0.95	0.89	0.89	0.89	0.89	0.89	0.89
transition	con	7		0.75	0.75	0.75	0.75	0.75	0.75	0.96	0.96	0.96	0.96	0.96	0.96	0.94	0.94	0.94	0.94	0.94	0.94	0.75	0.75	0.75	0.75	0.75	0.75	0.97	0.97	0.97	0.97	0.97	0.97	0.87	0.87	0.87	0.87	0.87	0.87
transition	con	8		0.45	0.45	0.45	0.45	0.45	0.45	0.99	0.99	0.99	0.99	0.99	0.99	0.92	0.92	0.92	0.92	0.92	0.92	0.45	0.45	0.45	0.45	0.45	0.45	0.98	0.98	0.98	0.98	0.98	0.98	0.88	0.88	0.88	0.88	0.88	0.88
transition	con	9		0.93	0.93	0.93	0.93	0.93	0.93	0.9	0.9	0.9	0.9	0.9	0.9	0.92	0.92	0.92	0.92	0.92	0.92	0.93	0.93	0.93	0.93	0.93	0.93	0.9	0.9	0.9	0.9	0.9	0.9	0.88	0.88	0.88	0.88	0.88	0.88
transition	con	10		0.99	0.99	0.99	0.99	0.99	0.99	0.94	0.94	0.94	0.94	0.94	0.94	0.98	0.98	0.98	0.98	0.98	0.98	0.99	0.99	0.99	0.99	0.99	0.99	0.94	0.94	0.94	0.94	0.94	0.94	0.98	0.98	0.98	0.98	0.98	0.98
transition	off&con	1		0.5	0.5	0.5	0.5	0.5	0.5	0.94	0.94	0.94	0.94	0.94	0.94	0.96	0.96	0.96	0.96	0.96	0.96	0.5	0.5	0.5	0.5	0.5	0.5	0.94	0.94	0.94	0.94	0.94	0.94	0.89	0.89	0.89	0.89	0.89	0.89
transition	off&con	2		0.5	0.5	0.5	0.5	0.5	0.5	0.9	0.9	0.9	0.9	0.9	0.9	0.91	0.91	0.91	0.91	0.91	0.91	0.5	0.5	0.5	0.5	0.5	0.5	0.91	0.91	0.91	0.91	0.91	0.91	0.91	0.91	0.91	0.91	0.91	0.91
transition	off&con	3		0.5	0.5	0.5	0.5	0.5	0.5	0.96	0.96	0.96	0.96	0.96	0.96	0.89	0.89	0.89	0.89	0.89	0.89	0.5	0.5	0.5	0.5	0.5	0.5	0.96	0.96	0.96	0.96	0.96	0.96	0.93	0.93	0.93	0.93	0.93	0.93
transition	off&con	4		0.61	0.61	0.61	0.61	0.61	0.61	0.92	0.92	0.92	0.92	0.92	0.92	0.99	0.99	0.99	0.99	0.99	0.99	0.61	0.61	0.61	0.61	0.61	0.61	0.92	0.92	0.92	0.92	0.92	0.92	0.91	0.91	0.91	0.91	0.91	0.91
transition	off&con	5		0.5	0.5	0.5	0.5	0.5	0.5	0.96	0.96	0.96	0.96	0.96	0.96	0.96	0.96	0.96	0.96	0.96	0.96	0.5	0.5	0.5	0.5	0.5	0.5	0.97	0.97	0.97	0.97	0.97	0.97	0.93	0.93	0.93	0.93	0.93	0.93
transition	off&con	6		0.57	0.57	0.57	0.57	0.57	0.57	0.95	0.95	0.95	0.95	0.95	0.95	0.94	0.94	0.94	0.94	0.94	0.94	0.57	0.57	0.57	0.57	0.57	0.57	0.92	0.92	0.92	0.92	0.92	0.92	0.87	0.87	0.87	0.87	0.87	0.87
transition	off&con	7		0.56	0.56	0.56	0.56	0.56	0.56	0.98	0.98	0.98	0.98	0.98	0.98	0.94	0.94	0.94	0.94	0.94	0.94	0.56	0.56	0.56	0.56	0.56	0.56	0.98	0.98	0.98	0.98	0.98	0.98	0.85	0.85	0.85	0.85	0.85	0.85
transition	off&con	8		0.5	0.5	0.5	0.5	0.5	0.5	0.98	0.98	0.98	0.98	0.98	0.98	0.89	0.89	0.89	0.89	0.89	0.89	0.5	0.5	0.5	0.5	0.5	0.5	0.98	0.98	0.98	0.98	0.98	0.98	0.89	0.89	0.89	0.89	0.89	0.89
transition	off&con	9		0.53	0.53	0.53	0.53	0.53	0.53	0.92	0.92	0.92	0.92	0.92	0.92	0.91	0.91	0.91	0.91	0.91	0.91	0.53	0.53	0.53	0.53	0.53	0.53	0.93	0.93	0.93	0.93	0.93	0.93	0.88	0.88	0.88	0.88	0.88	0.88
transition	off&con	10		0.84	0.84	0.84	0.84	0.84	0.84	0.93	0.93	0.93	0.93	0.93	0.93	0.99	0.99	0.99	0.99	0.99	0.99	0.84	0.84	0.84	0.84	0.84	0.84	0.94	0.94	0.94	0.94	0.94	0.94	0.99	0.99	0.99	0.99	0.99	0.99
transition	mon	1		0.5	0.5	0.5	0.5	0.5	0.5	0.86	0.86	0.86	0.86	0.86	0.86	0.69	0.69	0.69	0.69	0.69	0.69	0.5	0.5	0.5	0.5	0.5	0.5	0.86	0.86	0.86	0.86	0.86	0.86	0.69	0.69	0.69	0.69	0.69	0.69
transition	mon	2		0.5	0.5	0.5	0.5	0.5	0.5	0.85	0.85	0.85	0.85	0.85	0.85	0.63	0.63	0.63	0.63	0.63	0.63	0.5	0.5	0.5	0.5	0.5	0.5	0.85	0.85	0.85	0.85	0.85	0.85	0.63	0.63	0.63	0.63	0.63	0.63
transition	mon	3		0.5	0.5	0.5	0.5	0.5	0.5	0.87	0.87	0.87	0.87	0.87	0.87	0.68	0.68	0.68	0.68	0.68	0.68	0.5	0.5	0.5	0.5	0.5	0.5	0.87	0.87	0.87	0.87	0.87	0.87	0.68	0.68	0.68	0.68	0.68	0.68
transition	mon	4		0.61	0.61	0.61	0.61	0.61	0.61	0.86	0.86	0.86	0.86	0.86	0.86	0.68	0.68	0.68	0.68	0.68	0.68	0.61	0.61	0.61	0.61	0.61	0.61	0.86	0.86	0.86	0.86	0.86	0.86	0.68	0.68	0.68	0.68	0.68	0.68
transition	mon	5		0.5	0.5	0.5	0.5	0.5	0.5	0.88	0.88	0.88	0.88	0.88	0.88	0.73	0.73	0.73	0.73	0.73	0.73	0.5	0.5	0.5	0.5	0.5	0.5	0.88	0.88	0.88	0.88	0.88	0.88	0.73	0.73	0.73	0.73	0.73	0.73
transition	mon	6		0.57	0.57	0.57	0.57	0.57	0.57	0.85	0.85	0.85	0.85	0.85	0.85	0.77	0.77	0.77	0.77	0.77	0.77	0.57	0.57	0.57	0.57	0.57	0.57	0.85	0.85	0.85	0.85	0.85	0.85	0.77	0.77	0.77	0.77	0.77	0.77
transition	mon	7		0.56	0.56	0.56	0.56	0.56	0.56	0.77	0.77	0.77	0.77	0.77	0.77	0.69	0.69	0.69	0.69	0.69	0.69	0.56	0.56	0.56	0.56	0.56	0.56	0.77	0.77	0.77	0.77	0.77	0.77	0.69	0.69	0.69	0.69	0.69	0.69
transition	mon	8		0.5	0.5	0.5	0.5	0.5	0.5	0.91	0.91	0.91	0.91	0.91	0.91	0.72	0.72	0.72	0.72	0.72	0.72	0.5	0.5	0.5	0.5	0.5	0.5	0.91	0.91	0.91	0.91	0.91	0.91	0.72	0.72	0.72	0.72	0.72	0.72
transition	mon	9		0.53	0.53	0.53	0.53	0.53	0.53	0.76	0.76	0.76	0.76	0.76	0.76	0.75	0.75	0.75	0.75	0.75	0.75	0.53	0.53	0.53	0.53	0.53	0.53	0.76	0.76	0.76	0.76	0.76	0.76	0.75	0.75	0.75	0.75	0.75	0.75
transition	mon	10		0.84	0.84	0.84	0.84	0.84	0.84	0.77	0.77	0.77	0.77	0.77	0.77	0.8	0.8	0.8	0.8	0.8	0.8	0.84	0.84	0.84	0.84	0.84	0.84	0.77	0.77	0.77	0.77	0.77	0.77	0.8	0.8	0.8	0.8	0.8	0.8
scaling & transition	lin	1		0.99	0.55	0.58	0.55	0.55	0.52	0.96	0.56	0.63	0.59	0.61	0.52	0.95	0.53	0.55	0.51	0.52	0.5	0.99	0.55	0.58	0.55	0.55	0.52	0.96	0.57	0.62	0.6	0.58	0.52	0.87	0.53	0.52	0.49	0.52	0.47
scaling & transition	lin	2		0.98	0.6	0.59	0.59	0.54	0.42	0.93	0.59	0.63	0.59	0.54	0.43	0.9	0.63	0.8	0.75	0.73	0.72	0.98	0.6	0.59	0.59	0.54	0.42	0.93	0.61	0.64	0.59	0.55	0.44	0.88	0.65	0.72	0.67	0.62	0.53
scaling & transition	lin	3		0.98	0.55	0.56	0.59	0.55	0.56	0.97	0.7	0.76	0.71	0.73	0.78	0.9	0.56	0.62	0.53	0.51	0.55	0.98	0.55	0.56	0.58	0.55	0.56	0.96	0.65	0.77	0.7	0.7	0.77	0.88	0.57	0.66	0.54	0.54	0.53
scaling & transition	lin	4		0.98	0.55	0.64	0.6	0.5	0.52	0.95	0.68	0.75	0.67	0.78	0.7	0.99	0.6	0.79	0.77	0.7	0.69	0.97	0.55	0.64	0.6	0.5	0.52	0.95	0.7	0.75	0.72	0.8	0.74	0.9	0.86	0.86	0.88	0.86	0.9
scaling & transition	lin	5		0.96	0.58	0.73	0.66	0.59	0.52	0.98	0.69	0.84	0.76	0.75	0.8	0.96	0.58	0.65	0.69	0.62	0.58	0.97	0.58	0.73	0.66	0.59	0.52	0.98	0.63	0.79	0.74	0.7	0.66	0.93	0.6	0.65	0.71	0.63	0.61
scaling & transition	lin	6		0.97	0.77	0.83	0.84	0.74	0.81	0.97	0.84	0.84	0.85	0.77	0.83	0.93	0.62	0.72	0.68	0.63	0.6	0.98	0.8	0.84	0.82	0.74	0.81	0.97	0.84	0.85	0.86	0.77	0.82	0.89	0.86	0.82	0.81	0.74	0.79
scaling & transition	lin	7		0.98	0.67	0.72	0.68	0.66	0.66	0.96	0.67	0.74	0.6	0.71	0.61	0.94	0.61	0.66	0.67	0.65	0.64	0.98	0.67	0.72	0.69	0.66	0.66	0.97	0.63	0.65	0.49	0.62	0.56	0.87	0.75	0.85	0.8	0.83	0.81
scaling & transition	lin	8		1	0.6	0.63	0.64	0.57	0.58	0.98	0.67	0.7	0.81	0.75	0.72	0.94	0.56	0.55	0.61	0.53	0.53	1	0.6	0.63	0.64	0.57	0.58	0.98	0.61	0.64	0.74	0.63	0.63	0.93	0.55	0.5	0.58	0.49	0.52
scaling & transition	lin	9		0.98	0.66	0.76	0.73	0.6	0.68	0.92	0.6	0.6	0.53	0.63	0.53	0.89	0.58	0.58	0.5	0.63	0.53	0.98	0.7	0.82	0.78	0.66	0.72	0.92	0.6	0.63	0.57	0.65	0.54	0.9	0.55	0.56	0.53	0.62	0.53
scaling & transition	lin	10		0.99	0.9	0.96	0.97	0.97	0.94	0.94	0.67	0.75	0.76	0.72	0.7	0.99	0.67	0.78	0.81	0.77	0.76	0.98	0.66	0.79	0.82	0.8	0.74	0.94	0.67	0.76	0.77	0.72	0.7	0.97	0.63	0.7	0.72	0.73	0.65
scaling & transition	off	1		0.62	0.57	0.57	0.62	0.62	0.56	0.94	0.94	0.87	0.93	0.88	0.91	0.96	0.84	0.9	0.9	0.88	0.87	0.62	0.58	0.57	0.62	0.62	0.56	0.94	0.94	0.94	0.94	0.94	0.94	0.89	0.89	0.87	0.89	0.87	0.89
scaling & transition	off	2		0.55	0.57	0.57	0.55	0.55	0.56	0.89	0.87	0.89	0.88	0.87	0.88	0.9	0.87	0.82	0.83	0.86	0.83	0.55	0.57	0.57	0.55	0.55	0.56	0.9	0.88	0.91	0.9	0.89	0.88	0.91	0.84	0.84	0.87	0.86	0.87
scaling & transition	off	3		0.73	0.6	0.69	0.53	0.65	0.66	0.98	0.78	0.78	0.78	0.82	0.83	0.89	0.89	0.9	0.9	0.92	0.89	0.75	0.59	0.69	0.53	0.65	0.66	0.98	0.79	0.78	0.78	0.81	0.83	0.93	0.85	0.88	0.86	0.88	0.86
scaling & transition	off	4		0.64	0.68	0.65	0.66	0.67	0.62	0.93	0.79	0.87	0.81	0.87	0.87	0.99	0.97	0.95	0.95	0.96	0.94	0.64	0.68	0.65	0.66	0.67	0.62	0.95	0.76	0.86	0.74	0.85	0.82	0.9	0.9	0.88	0.89	0.89	0.89
scaling & transition	off	5		0.8	0.61	0.64	0.63	0.68	0.68	0.98	0.88	0.91	0.83	0.84	0.89	0.96	0.88	0.88	0.9	0.92	0.84	0.8	0.61	0.64	0.63	0.68	0.68	0.98	0.88	0.91	0.84	0.84	0.9	0.9	0.87	0.86	0.89	0.87	0.86
scaling & transition	off	6		0.97	0.84	0.82	0.78	0.71	0.8	0.97	0.84	0.85	0.86	0.77	0.82	0.94	0.87	0.84	0.86	0.76	0.84	0.98	0.83	0.82	0.78	0.7	0.8	0.97	0.84	0.84	0.87	0.77	0.81	0.88	0.82	0.82	0.79	0.74	0.8
scaling & transition	off	7		0.9	0.9	0.85	0.78	0.82	0.85	0.98	0.96	0.95	0.91	0.91	0.91	0.94	0.93	0.92	0.92	0.9	0.95	0.9	0.9	0.85	0.79	0.82	0.85	0.99	0.97	0.96	0.94	0.92	0.93	0.86	0.82	0.86	0.78	0.8	0.82
scaling & transition	off	8		0.84	0.72	0.68	0.74	0.71	0.71	0.98	0.97	0.88	0.94	0.93	0.93	0.89	0.89	0.88	0.89	0.89	0.89	0.84	0.72	0.66	0.73	0.72	0.7	0.99	0.98	0.93	0.98	0.98	0.96	0.89	0.88	0.87	0.88	0.89	0.89
scaling & transition	off	9		0.99	0.96	0.91	0.89	0.85	0.93	0.93	0.92	0.9	0.91	0.94	0.93	0.91	0.87	0.87	0.82	0.93	0.83	0.99	0.96	0.91	0.89	0.85	0.93	0.92	0.88	0.88	0.91	0.89	0.92	0.88	0.83	0.82	0.74	0.87	0.82
scaling & transition	off	10		0.99	0.97	0.97	0.99	0.97	0.97	0.94	0.9	0.86	0.92	0.93	0.91	0.99	0.8	0.84	0.92	0.83	0.87	0.99	0.97	0.97	0.99	0.97	0.97	0.94	0.9	0.85	0.91	0.92	0.91	0.99	0.86	0.86	0.91	0.9	0.86
scaling & transition	con	1		0.84	0.61	0.59	0.6	0.57	0.51	0.94	0.73	0.81	0.85	0.82	0.82	0.96	0.81	0.92	0.89	0.9	0.89	0.84	0.61	0.59	0.6	0.57	0.52	0.94	0.7	0.79	0.85	0.79	0.77	0.88	0.71	0.77	0.78	0.78	0.75
scaling & transition	con	2		0.76	0.59	0.63	0.58	0.57	0.47	0.89	0.68	0.8	0.83	0.83	0.75	0.9	0.69	0.76	0.74	0.72	0.71	0.78	0.59	0.62	0.58	0.57	0.47	0.9	0.71	0.79	0.83	0.84	0.75	0.89	0.67	0.76	0.71	0.67	0.61
scaling & transition	con	3		0.95	0.56	0.58	0.62	0.59	0.57	0.96	0.59	0.65	0.69	0.65	0.62	0.89	0.72	0.78	0.81	0.8	0.81	0.95	0.56	0.58	0.61	0.59	0.57	0.96	0.59	0.66	0.69	0.65	0.62	0.92	0.82	0.9	0.87	0.94	0.93
scaling & transition	con	4		0.71	0.57	0.69	0.73	0.63	0.66	0.94	0.65	0.84	0.85	0.81	0.85	0.99	0.74	0.89	0.9	0.89	0.84	0.71	0.57	0.68	0.74	0.62	0.66	0.94	0.65	0.85	0.85	0.78	0.86	0.91	0.86	0.85	0.9	0.91	0.87
scaling & transition	con	5		0.76	0.56	0.66	0.55	0.57	0.52	0.99	0.74	0.86	0.88	0.87	0.9	0.97	0.81	0.9	0.87	0.92	0.87	0.76	0.57	0.66	0.56	0.57	0.52	0.99	0.75	0.87	0.9	0.87	0.92	0.93	0.86	0.89	0.92	0.91	0.9
scaling & transition	con	6		0.94	0.66	0.74	0.8	0.7	0.78	0.96	0.66	0.78	0.82	0.72	0.74	0.94	0.73	0.77	0.84	0.77	0.84	0.94	0.66	0.74	0.8	0.7	0.78	0.95	0.63	0.75	0.78	0.69	0.68	0.89	0.66	0.72	0.8	0.69	0.75
scaling & transition	con	7		0.75	0.64	0.65	0.59	0.63	0.62	0.96	0.65	0.74	0.61	0.71	0.63	0.94	0.91	0.9	0.93	0.89	0.92	0.75	0.64	0.64	0.6	0.63	0.62	0.97	0.67	0.77	0.64	0.72	0.64	0.87	0.62	0.75	0.64	0.72	0.78
scaling & transition	con	8		0.45	0.46	0.51	0.46	0.54	0.48	0.99	0.85	0.87	0.91	0.91	0.9	0.92	0.67	0.72	0.79	0.71	0.69	0.45	0.46	0.51	0.45	0.52	0.48	0.98	0.9	0.89	0.93	0.95	0.96	0.88	0.64	0.7	0.74	0.72	0.66
scaling & transition	con	9		0.93	0.68	0.76	0.64	0.73	0.64	0.9	0.65	0.69	0.56	0.64	0.56	0.92	0.74	0.8	0.83	0.85	0.84	0.93	0.68	0.76	0.65	0.73	0.64	0.9	0.64	0.69	0.59	0.63	0.53	0.88	0.59	0.72	0.66	0.69	0.67
scaling & transition	con	10		0.99	0.81	0.88	0.91	0.92	0.87	0.94	0.73	0.82	0.87	0.86	0.8	0.98	0.7	0.79	0.78	0.71	0.64	0.99	0.79	0.88	0.91	0.92	0.87	0.94	0.71	0.82	0.86	0.89	0.83	0.98	0.88	0.9	0.96	0.98	0.93
scaling & transition	off&con	1		0.5	0.5	0.5	0.5	0.5	0.5	0.94	0.94	0.94	0.94	0.94	0.94	0.96	0.96	0.96	0.96	0.96	0.96	0.5	0.5	0.5	0.5	0.5	0.5	0.94	0.94	0.94	0.94	0.94	0.94	0.89	0.89	0.89	0.89	0.89	0.89
scaling & transition	off&con	2		0.5	0.5	0.5	0.5	0.5	0.5	0.9	0.9	0.9	0.9	0.9	0.9	0.91	0.91	0.91	0.91	0.91	0.91	0.5	0.5	0.5	0.5	0.5	0.5	0.91	0.91	0.91	0.91	0.91	0.91	0.91	0.91	0.91	0.91	0.91	0.91
scaling & transition	off&con	3		0.5	0.5	0.5	0.5	0.5	0.5	0.96	0.96	0.96	0.96	0.96	0.96	0.89	0.89	0.89	0.89	0.89	0.89	0.5	0.5	0.5	0.5	0.5	0.5	0.96	0.96	0.96	0.96	0.96	0.96	0.93	0.93	0.93	0.93	0.93	0.93
scaling & transition	off&con	4		0.61	0.61	0.61	0.61	0.61	0.61	0.92	0.92	0.92	0.92	0.92	0.92	0.99	0.99	0.99	0.99	0.99	0.99	0.61	0.61	0.61	0.61	0.61	0.61	0.92	0.92	0.92	0.92	0.92	0.92	0.91	0.91	0.91	0.91	0.91	0.91
scaling & transition	off&con	5		0.5	0.5	0.5	0.5	0.5	0.5	0.96	0.96	0.96	0.96	0.96	0.96	0.96	0.96	0.96	0.96	0.96	0.96	0.5	0.5	0.5	0.5	0.5	0.5	0.97	0.97	0.97	0.97	0.97	0.97	0.93	0.93	0.93	0.93	0.93	0.93
scaling & transition	off&con	6		0.57	0.57	0.57	0.57	0.57	0.57	0.95	0.95	0.95	0.95	0.95	0.95	0.94	0.94	0.94	0.94	0.94	0.94	0.57	0.57	0.57	0.57	0.57	0.57	0.92	0.92	0.92	0.92	0.92	0.92	0.87	0.87	0.87	0.87	0.87	0.87
scaling & transition	off&con	7		0.56	0.56	0.56	0.56	0.56	0.56	0.98	0.98	0.98	0.98	0.98	0.98	0.94	0.94	0.94	0.94	0.94	0.94	0.56	0.56	0.56	0.56	0.56	0.56	0.98	0.98	0.98	0.98	0.98	0.98	0.85	0.85	0.85	0.85	0.85	0.85
scaling & transition	off&con	8		0.5	0.5	0.5	0.5	0.5	0.5	0.98	0.98	0.98	0.98	0.98	0.98	0.89	0.89	0.89	0.89	0.89	0.89	0.5	0.5	0.5	0.5	0.5	0.5	0.98	0.98	0.98	0.98	0.98	0.98	0.89	0.89	0.89	0.89	0.89	0.89
scaling & transition	off&con	9		0.53	0.53	0.53	0.53	0.53	0.53	0.92	0.92	0.92	0.92	0.92	0.92	0.91	0.91	0.91	0.91	0.91	0.91	0.53	0.53	0.53	0.53	0.53	0.53	0.93	0.93	0.93	0.93	0.93	0.93	0.88	0.88	0.88	0.88	0.88	0.88
scaling & transition	off&con	10		0.84	0.84	0.84	0.84	0.84	0.84	0.93	0.93	0.93	0.93	0.93	0.93	0.99	0.99	0.99	0.99	0.99	0.99	0.84	0.84	0.84	0.84	0.84	0.84	0.94	0.94	0.94	0.94	0.94	0.94	0.99	0.99	0.99	0.99	0.99	0.99
scaling & transition	mon	1		0.5	0.5	0.5	0.5	0.5	0.5	0.86	0.86	0.86	0.86	0.86	0.86	0.69	0.69	0.69	0.69	0.69	0.69	0.5	0.5	0.5	0.5	0.5	0.5	0.86	0.86	0.86	0.86	0.86	0.86	0.69	0.69	0.69	0.69	0.69	0.69
scaling & transition	mon	2		0.5	0.5	0.5	0.5	0.5	0.5	0.85	0.85	0.85	0.85	0.85	0.85	0.63	0.63	0.63	0.63	0.63	0.63	0.5	0.5	0.5	0.5	0.5	0.5	0.85	0.85	0.85	0.85	0.85	0.85	0.63	0.63	0.63	0.63	0.63	0.63
scaling & transition	mon	3		0.5	0.5	0.5	0.5	0.5	0.5	0.87	0.87	0.87	0.87	0.87	0.87	0.68	0.68	0.68	0.68	0.68	0.68	0.5	0.5	0.5	0.5	0.5	0.5	0.87	0.87	0.87	0.87	0.87	0.87	0.68	0.68	0.68	0.68	0.68	0.68
scaling & transition	mon	4		0.61	0.61	0.61	0.61	0.61	0.61	0.86	0.86	0.86	0.86	0.86	0.86	0.68	0.68	0.68	0.68	0.68	0.68	0.61	0.61	0.61	0.61	0.61	0.61	0.86	0.86	0.86	0.86	0.86	0.86	0.68	0.68	0.68	0.68	0.68	0.68
scaling & transition	mon	5		0.5	0.5	0.5	0.5	0.5	0.5	0.88	0.88	0.88	0.88	0.88	0.88	0.73	0.73	0.73	0.73	0.73	0.73	0.5	0.5	0.5	0.5	0.5	0.5	0.88	0.88	0.88	0.88	0.88	0.88	0.73	0.73	0.73	0.73	0.73	0.73
scaling & transition	mon	6		0.57	0.57	0.57	0.57	0.57	0.57	0.85	0.85	0.85	0.85	0.85	0.85	0.77	0.77	0.77	0.77	0.77	0.77	0.57	0.57	0.57	0.57	0.57	0.57	0.85	0.85	0.85	0.85	0.85	0.85	0.77	0.77	0.77	0.77	0.77	0.77
scaling & transition	mon	7		0.56	0.56	0.56	0.56	0.56	0.56	0.77	0.77	0.77	0.77	0.77	0.77	0.69	0.69	0.69	0.69	0.69	0.69	0.56	0.56	0.56	0.56	0.56	0.56	0.77	0.77	0.77	0.77	0.77	0.77	0.69	0.69	0.69	0.69	0.69	0.69
scaling & transition	mon	8		0.5	0.5	0.5	0.5	0.5	0.5	0.91	0.91	0.91	0.91	0.91	0.91	0.72	0.72	0.72	0.72	0.72	0.72	0.5	0.5	0.5	0.5	0.5	0.5	0.91	0.91	0.91	0.91	0.91	0.91	0.72	0.72	0.72	0.72	0.72	0.72
scaling & transition	mon	9		0.53	0.53	0.53	0.53	0.53	0.53	0.76	0.76	0.76	0.76	0.76	0.76	0.75	0.75	0.75	0.75	0.75	0.75	0.53	0.53	0.53	0.53	0.53	0.53	0.76	0.76	0.76	0.76	0.76	0.76	0.75	0.75	0.75	0.75	0.75	0.75
scaling & transition	mon	10		0.84	0.84	0.84	0.84	0.84	0.84	0.77	0.77	0.77	0.77	0.77	0.77	0.8	0.8	0.8	0.8	0.8	0.8	0.84	0.84	0.84	0.84	0.84	0.84	0.77	0.77	0.77	0.77	0.77	0.77	0.8	0.8	0.8	0.8	0.8	0.8
exponential	lin	1		0.99	0.51	0.52	0.59	0.55	0.55	0.96	0.5	0.66	0.7	0.61	0.58	0.95	0.5	0.57	0.64	0.63	0.67	0.99	0.53	0.55	0.58	0.53	0.58	0.96	0.5	0.64	0.59	0.61	0.62	0.87	0.5	0.58	0.55	0.6	0.53
exponential	lin	2		0.98	0.52	0.56	0.61	0.59	0.46	0.93	0.5	0.61	0.53	0.55	0.47	0.9	0.52	0.66	0.68	0.65	0.68	0.98	0.52	0.55	0.68	0.53	0.56	0.93	0.5	0.62	0.5	0.54	0.56	0.88	0.5	0.55	0.58	0.62	0.65
exponential	lin	3		0.98	0.56	0.61	0.61	0.51	0.52	0.97	0.69	0.71	0.72	0.65	0.68	0.9	0.5	0.58	0.62	0.62	0.66	0.98	0.56	0.58	0.57	0.5	0.59	0.96	0.53	0.67	0.64	0.69	0.69	0.88	0.5	0.62	0.65	0.7	0.66
exponential	lin	4		0.98	0.51	0.57	0.6	0.55	0.64	0.95	0.67	0.64	0.72	0.65	0.61	0.99	0.53	0.59	0.65	0.64	0.53	0.97	0.51	0.64	0.57	0.67	0.53	0.95	0.74	0.75	0.73	0.7	0.68	0.9	0.76	0.79	0.76	0.67	0.68
exponential	lin	5		0.96	0.51	0.67	0.56	0.61	0.59	0.98	0.65	0.73	0.71	0.76	0.78	0.96	0.52	0.69	0.74	0.65	0.84	0.97	0.52	0.7	0.69	0.57	0.57	0.98	0.56	0.75	0.71	0.65	0.7	0.93	0.52	0.74	0.74	0.76	0.72
exponential	lin	6		0.97	0.5	0.5	0.53	0.59	0.57	0.97	0.64	0.77	0.83	0.76	0.73	0.93	0.51	0.67	0.69	0.66	0.74	0.98	0.5	0.5	0.5	0.52	0.61	0.97	0.59	0.78	0.77	0.74	0.77	0.89	0.69	0.74	0.79	0.84	0.84
exponential	lin	7		0.98	0.5	0.71	0.64	0.66	0.57	0.96	0.5	0.65	0.46	0.53	0.45	0.94	0.52	0.68	0.66	0.75	0.74	0.98	0.5	0.69	0.71	0.64	0.51	0.97	0.5	0.56	0.5	0.55	0.44	0.87	0.55	0.71	0.71	0.66	0.69
exponential	lin	8		1	0.5	0.67	0.64	0.57	0.56	0.98	0.57	0.74	0.78	0.8	0.79	0.94	0.5	0.62	0.54	0.57	0.56	1	0.5	0.66	0.68	0.61	0.65	0.98	0.53	0.65	0.75	0.79	0.79	0.93	0.5	0.54	0.46	0.51	0.51
exponential	lin	9		0.98	0.5	0.66	0.66	0.62	0.53	0.92	0.54	0.55	0.66	0.57	0.55	0.89	0.5	0.45	0.56	0.48	0.6	0.98	0.52	0.73	0.72	0.85	0.77	0.92	0.56	0.64	0.63	0.66	0.59	0.9	0.5	0.56	0.51	0.53	0.5
exponential	lin	10		0.99	0.88	0.89	0.93	0.92	0.92	0.94	0.51	0.72	0.7	0.59	0.58	0.99	0.58	0.72	0.78	0.77	0.74	0.98	0.52	0.78	0.88	0.88	0.89	0.94	0.53	0.67	0.64	0.64	0.71	0.97	0.5	0.74	0.76	0.76	0.74
exponential	off	1		0.62	0.5	0.59	0.58	0.58	0.52	0.94	0.76	0.85	0.83	0.8	0.79	0.96	0.71	0.83	0.75	0.76	0.77	0.62	0.55	0.6	0.53	0.52	0.46	0.94	0.91	0.94	0.92	0.91	0.9	0.89	0.85	0.81	0.81	0.78	0.71
exponential	off	2		0.55	0.6	0.49	0.51	0.5	0.51	0.89	0.85	0.85	0.76	0.74	0.76	0.9	0.63	0.65	0.64	0.7	0.65	0.55	0.62	0.48	0.49	0.54	0.51	0.9	0.87	0.84	0.8	0.83	0.8	0.91	0.66	0.8	0.79	0.71	0.69
exponential	off	3		0.73	0.57	0.67	0.54	0.64	0.51	0.98	0.58	0.68	0.63	0.63	0.6	0.89	0.79	0.81	0.75	0.77	0.76	0.75	0.62	0.64	0.6	0.61	0.49	0.98	0.64	0.63	0.63	0.6	0.52	0.93	0.79	0.78	0.78	0.67	0.72
exponential	off	4		0.64	0.59	0.58	0.65	0.64	0.62	0.93	0.53	0.63	0.72	0.73	0.76	0.99	0.86	0.77	0.7	0.67	0.69	0.64	0.66	0.65	0.67	0.63	0.63	0.95	0.5	0.65	0.75	0.66	0.72	0.9	0.72	0.79	0.72	0.71	0.71
exponential	off	5		0.8	0.5	0.5	0.5	0.5	0.5	0.98	0.64	0.73	0.75	0.83	0.79	0.96	0.7	0.89	0.94	0.87	0.89	0.8	0.5	0.5	0.5	0.5	0.5	0.98	0.57	0.82	0.82	0.86	0.84	0.9	0.75	0.81	0.82	0.87	0.91
exponential	off	6		0.97	0.5	0.5	0.5	0.5	0.5	0.97	0.67	0.76	0.76	0.76	0.82	0.94	0.7	0.82	0.85	0.74	0.83	0.98	0.5	0.5	0.5	0.5	0.5	0.97	0.63	0.72	0.74	0.75	0.82	0.88	0.69	0.75	0.81	0.84	0.84
exponential	off	7		0.9	0.53	0.63	0.69	0.63	0.57	0.98	0.62	0.75	0.74	0.66	0.67	0.94	0.81	0.9	0.8	0.8	0.79	0.9	0.51	0.64	0.56	0.62	0.59	0.99	0.63	0.76	0.8	0.72	0.7	0.86	0.73	0.66	0.72	0.65	0.69
exponential	off	8		0.84	0.46	0.44	0.54	0.44	0.58	0.98	0.81	0.87	0.9	0.92	0.93	0.89	0.84	0.84	0.8	0.8	0.75	0.84	0.48	0.54	0.51	0.47	0.51	0.99	0.91	0.91	0.93	0.96	0.96	0.89	0.76	0.77	0.74	0.72	0.7
exponential	off	9		0.99	0.63	0.78	0.69	0.75	0.65	0.93	0.82	0.85	0.82	0.79	0.8	0.91	0.69	0.69	0.64	0.62	0.65	0.99	0.68	0.76	0.71	0.72	0.63	0.92	0.87	0.81	0.79	0.74	0.77	0.88	0.67	0.73	0.7	0.68	0.66
exponential	off	10		0.99	0.88	0.89	0.9	0.94	0.93	0.94	0.75	0.86	0.81	0.78	0.81	0.99	0.66	0.7	0.76	0.78	0.65	0.99	0.92	0.91	0.91	0.88	0.9	0.94	0.78	0.8	0.82	0.76	0.83	0.99	0.71	0.81	0.78	0.73	0.65
exponential	con	1		0.84	0.56	0.54	0.55	0.59	0.45	0.94	0.58	0.75	0.79	0.75	0.75	0.96	0.7	0.84	0.75	0.76	0.75	0.84	0.55	0.57	0.52	0.51	0.48	0.94	0.54	0.67	0.73	0.74	0.73	0.88	0.56	0.62	0.72	0.7	0.67
exponential	con	2		0.76	0.55	0.56	0.57	0.52	0.53	0.89	0.55	0.63	0.67	0.64	0.51	0.9	0.52	0.67	0.56	0.62	0.67	0.78	0.56	0.49	0.57	0.52	0.51	0.9	0.56	0.67	0.62	0.71	0.56	0.89	0.51	0.6	0.57	0.63	0.58
exponential	con	3		0.95	0.52	0.62	0.62	0.53	0.58	0.96	0.5	0.65	0.51	0.52	0.51	0.89	0.52	0.67	0.72	0.72	0.71	0.95	0.52	0.64	0.55	0.48	0.53	0.96	0.51	0.55	0.54	0.46	0.53	0.92	0.72	0.83	0.78	0.77	0.74
exponential	con	4		0.71	0.6	0.63	0.62	0.63	0.66	0.94	0.51	0.64	0.74	0.75	0.69	0.99	0.59	0.71	0.6	0.58	0.6	0.71	0.62	0.7	0.65	0.65	0.67	0.94	0.54	0.67	0.66	0.69	0.68	0.91	0.66	0.72	0.69	0.67	0.7
exponential	con	5		0.76	0.5	0.69	0.62	0.54	0.62	0.99	0.54	0.72	0.76	0.77	0.78	0.97	0.65	0.79	0.88	0.88	0.84	0.76	0.5	0.63	0.61	0.66	0.62	0.99	0.53	0.71	0.79	0.74	0.81	0.93	0.8	0.83	0.86	0.89	0.9
exponential	con	6		0.94	0.5	0.51	0.57	0.59	0.58	0.96	0.56	0.61	0.72	0.7	0.63	0.94	0.58	0.78	0.79	0.78	0.79	0.94	0.5	0.52	0.6	0.58	0.57	0.95	0.51	0.63	0.74	0.67	0.67	0.89	0.52	0.69	0.79	0.75	0.69
exponential	con	7		0.75	0.5	0.57	0.54	0.55	0.45	0.96	0.5	0.57	0.53	0.47	0.63	0.94	0.72	0.81	0.84	0.8	0.83	0.75	0.5	0.46	0.5	0.57	0.48	0.97	0.5	0.53	0.56	0.44	0.52	0.87	0.52	0.59	0.57	0.61	0.65
exponential	con	8		0.45	0.5	0.39	0.45	0.44	0.48	0.99	0.63	0.75	0.83	0.92	0.91	0.92	0.53	0.64	0.6	0.62	0.63	0.45	0.5	0.39	0.46	0.37	0.48	0.98	0.7	0.92	0.87	0.87	0.92	0.88	0.51	0.61	0.57	0.62	0.52
exponential	con	9		0.93	0.5	0.55	0.58	0.57	0.64	0.9	0.56	0.67	0.52	0.64	0.55	0.92	0.57	0.6	0.56	0.48	0.56	0.93	0.5	0.58	0.51	0.47	0.52	0.9	0.57	0.56	0.52	0.56	0.54	0.88	0.5	0.56	0.55	0.42	0.59
exponential	con	10		0.99	0.6	0.81	0.8	0.79	0.85	0.94	0.57	0.72	0.7	0.79	0.68	0.98	0.5	0.63	0.61	0.66	0.61	0.99	0.66	0.77	0.83	0.82	0.83	0.94	0.58	0.68	0.72	0.65	0.68	0.98	0.7	0.82	0.83	0.79	0.81
exponential	off&con	1		0.5	0.5	0.5	0.5	0.5	0.5	0.94	0.94	0.89	0.81	0.8	0.79	0.96	0.93	0.88	0.85	0.87	0.84	0.5	0.5	0.5	0.5	0.5	0.5	0.94	0.94	0.94	0.91	0.88	0.89	0.89	0.87	0.86	0.82	0.78	0.75
exponential	off&con	2		0.5	0.5	0.5	0.5	0.5	0.5	0.9	0.88	0.85	0.85	0.82	0.79	0.91	0.87	0.89	0.8	0.78	0.78	0.5	0.5	0.5	0.5	0.5	0.5	0.91	0.85	0.82	0.77	0.73	0.73	0.91	0.91	0.84	0.81	0.78	0.75
exponential	off&con	3		0.5	0.5	0.5	0.5	0.5	0.5	0.96	0.91	0.83	0.74	0.68	0.65	0.89	0.88	0.86	0.82	0.77	0.75	0.5	0.5	0.5	0.5	0.5	0.5	0.96	0.93	0.87	0.78	0.7	0.64	0.93	0.88	0.85	0.81	0.8	0.78
exponential	off&con	4		0.61	0.61	0.61	0.61	0.61	0.61	0.92	0.92	0.84	0.82	0.87	0.83	0.99	0.9	0.79	0.74	0.72	0.7	0.61	0.61	0.61	0.61	0.61	0.61	0.92	0.92	0.88	0.84	0.82	0.81	0.91	0.89	0.82	0.77	0.73	0.67
exponential	off&con	5		0.5	0.5	0.5	0.5	0.5	0.5	0.96	0.95	0.89	0.84	0.83	0.83	0.96	0.96	0.93	0.92	0.91	0.91	0.5	0.5	0.5	0.5	0.5	0.5	0.97	0.96	0.89	0.87	0.81	0.8	0.93	0.94	0.94	0.91	0.9	0.92
exponential	off&con	6		0.57	0.57	0.57	0.57	0.57	0.57	0.95	0.91	0.87	0.91	0.85	0.84	0.94	0.94	0.94	0.89	0.87	0.83	0.57	0.57	0.57	0.57	0.57	0.57	0.92	0.9	0.89	0.84	0.84	0.84	0.87	0.91	0.91	0.92	0.9	0.9
exponential	off&con	7		0.56	0.56	0.56	0.56	0.56	0.56	0.98	0.94	0.91	0.79	0.72	0.68	0.94	0.93	0.88	0.89	0.85	0.85	0.56	0.56	0.56	0.56	0.56	0.56	0.98	0.97	0.93	0.9	0.84	0.79	0.85	0.83	0.81	0.79	0.75	0.74
exponential	off&con	8		0.5	0.5	0.5	0.5	0.5	0.5	0.98	0.98	0.96	0.98	0.95	0.95	0.89	0.89	0.8	0.75	0.74	0.75	0.5	0.5	0.5	0.5	0.5	0.5	0.98	0.98	0.98	0.98	0.98	0.98	0.89	0.85	0.76	0.71	0.73	0.69
exponential	off&con	9		0.53	0.53	0.53	0.53	0.53	0.53	0.92	0.88	0.83	0.84	0.8	0.78	0.91	0.86	0.71	0.71	0.74	0.6	0.53	0.53	0.53	0.53	0.53	0.53	0.93	0.9	0.85	0.81	0.79	0.81	0.88	0.85	0.8	0.76	0.71	0.66
exponential	off&con	10		0.84	0.84	0.84	0.84	0.84	0.84	0.93	0.94	0.95	0.92	0.86	0.88	0.99	0.99	0.97	0.94	0.9	0.91	0.84	0.84	0.84	0.84	0.84	0.84	0.94	0.96	0.96	0.89	0.88	0.86	0.99	0.97	0.96	0.89	0.89	0.84
exponential	mon	1		0.5	0.5	0.5	0.5	0.5	0.5	0.86	0.86	0.86	0.86	0.86	0.86	0.69	0.69	0.69	0.69	0.69	0.69	0.5	0.5	0.5	0.5	0.5	0.5	0.86	0.86	0.86	0.86	0.86	0.86	0.69	0.69	0.69	0.69	0.69	0.69
exponential	mon	2		0.5	0.5	0.5	0.5	0.5	0.5	0.85	0.85	0.85	0.85	0.85	0.85	0.63	0.63	0.63	0.63	0.63	0.63	0.5	0.5	0.5	0.5	0.5	0.5	0.85	0.85	0.85	0.85	0.85	0.85	0.63	0.63	0.63	0.63	0.63	0.63
exponential	mon	3		0.5	0.5	0.5	0.5	0.5	0.5	0.87	0.87	0.87	0.87	0.87	0.87	0.68	0.68	0.68	0.68	0.68	0.68	0.5	0.5	0.5	0.5	0.5	0.5	0.87	0.87	0.87	0.87	0.87	0.87	0.68	0.68	0.68	0.68	0.68	0.68
exponential	mon	4		0.61	0.61	0.61	0.61	0.61	0.61	0.86	0.86	0.86	0.86	0.86	0.86	0.68	0.68	0.68	0.68	0.68	0.68	0.61	0.61	0.61	0.61	0.61	0.61	0.86	0.86	0.86	0.86	0.86	0.86	0.68	0.68	0.68	0.68	0.68	0.68
exponential	mon	5		0.5	0.5	0.5	0.5	0.5	0.5	0.88	0.88	0.88	0.88	0.88	0.88	0.73	0.73	0.73	0.73	0.73	0.73	0.5	0.5	0.5	0.5	0.5	0.5	0.88	0.88	0.88	0.88	0.88	0.88	0.73	0.73	0.73	0.73	0.73	0.73
exponential	mon	6		0.57	0.57	0.57	0.57	0.57	0.57	0.85	0.85	0.85	0.85	0.85	0.85	0.77	0.77	0.77	0.77	0.77	0.77	0.57	0.57	0.57	0.57	0.57	0.57	0.85	0.85	0.85	0.85	0.85	0.85	0.77	0.77	0.77	0.77	0.77	0.77
exponential	mon	7		0.56	0.56	0.56	0.56	0.56	0.56	0.77	0.77	0.77	0.77	0.77	0.77	0.69	0.69	0.69	0.69	0.69	0.69	0.56	0.56	0.56	0.56	0.56	0.56	0.77	0.77	0.77	0.77	0.77	0.77	0.69	0.69	0.69	0.69	0.69	0.69
exponential	mon	8		0.5	0.5	0.5	0.5	0.5	0.5	0.91	0.91	0.91	0.91	0.91	0.91	0.72	0.72	0.72	0.72	0.72	0.72	0.5	0.5	0.5	0.5	0.5	0.5	0.91	0.91	0.91	0.91	0.91	0.91	0.72	0.72	0.72	0.72	0.72	0.72
exponential	mon	9		0.53	0.53	0.53	0.53	0.53	0.53	0.76	0.76	0.76	0.76	0.76	0.76	0.75	0.75	0.75	0.75	0.75	0.75	0.53	0.53	0.53	0.53	0.53	0.53	0.76	0.76	0.76	0.76	0.76	0.76	0.75	0.75	0.75	0.75	0.75	0.75
exponential	mon	10		0.84	0.84	0.84	0.84	0.84	0.84	0.77	0.77	0.77	0.77	0.77	0.77	0.8	0.8	0.8	0.8	0.8	0.8	0.84	0.84	0.84	0.84	0.84	0.84	0.77	0.77	0.77	0.77	0.77	0.77	0.8	0.8	0.8	0.8	0.8	0.8

## Sheet: Class-wise Noise
Class-wise Noise (Artifical Data)
Accuracies			dimension	2	2	2	2	2	2	10	10	10	10	10	10	100	100	100	100	100	100	2	2	2	2	2	2	10	10	10	10	10	10	100	100	100	100	100	100
			noise level	0	1	2	3	4	5	0	1	2	3	4	5	0	1	2	3	4	5	0	1	2	3	4	5	0	1	2	3	4	5	0	1	2	3	4	5
			classifier	R2-SVM	R2-SVM	R2-SVM	R2-SVM	R2-SVM	R2-SVM	R2-SVM	R2-SVM	R2-SVM	R2-SVM	R2-SVM	R2-SVM	R2-SVM	R2-SVM	R2-SVM	R2-SVM	R2-SVM	R2-SVM	R1-SVM	R1-SVM	R1-SVM	R1-SVM	R1-SVM	R1-SVM	R1-SVM	R1-SVM	R1-SVM	R1-SVM	R1-SVM	R1-SVM	R1-SVM	R1-SVM	R1-SVM	R1-SVM	R1-SVM	R1-SVM
noise type	invariance	run
none	lin	1		0.99	0.99	0.99	0.99	0.99	0.99	0.96	0.96	0.96	0.96	0.96	0.96	0.95	0.95	0.95	0.95	0.95	0.95	0.99	0.99	0.99	0.99	0.99	0.99	0.96	0.96	0.96	0.96	0.96	0.96	0.87	0.87	0.87	0.87	0.87	0.87
none	lin	2		0.98	0.98	0.98	0.98	0.98	0.98	0.93	0.93	0.93	0.93	0.93	0.93	0.9	0.9	0.9	0.9	0.9	0.9	0.98	0.98	0.98	0.98	0.98	0.98	0.93	0.93	0.93	0.93	0.93	0.93	0.88	0.88	0.88	0.88	0.88	0.88
none	lin	3		0.98	0.98	0.98	0.98	0.98	0.98	0.97	0.97	0.97	0.97	0.97	0.97	0.9	0.9	0.9	0.9	0.9	0.9	0.98	0.98	0.98	0.98	0.98	0.98	0.96	0.96	0.96	0.96	0.96	0.96	0.88	0.88	0.88	0.88	0.88	0.88
none	lin	4		0.98	0.98	0.98	0.98	0.98	0.98	0.95	0.95	0.95	0.95	0.95	0.95	0.99	0.99	0.99	0.99	0.99	0.99	0.97	0.97	0.97	0.97	0.97	0.97	0.95	0.95	0.95	0.95	0.95	0.95	0.9	0.9	0.9	0.9	0.9	0.9
none	lin	5		0.96	0.96	0.96	0.96	0.96	0.96	0.98	0.98	0.98	0.98	0.98	0.98	0.96	0.96	0.96	0.96	0.96	0.96	0.97	0.97	0.97	0.97	0.97	0.97	0.98	0.98	0.98	0.98	0.98	0.98	0.93	0.93	0.93	0.93	0.93	0.93
none	lin	6		0.97	0.97	0.97	0.97	0.97	0.97	0.97	0.97	0.97	0.97	0.97	0.97	0.93	0.93	0.93	0.93	0.93	0.93	0.98	0.98	0.98	0.98	0.98	0.98	0.97	0.97	0.97	0.97	0.97	0.97	0.89	0.89	0.89	0.89	0.89	0.89
none	lin	7		0.98	0.98	0.98	0.98	0.98	0.98	0.96	0.96	0.96	0.96	0.96	0.96	0.94	0.94	0.94	0.94	0.94	0.94	0.98	0.98	0.98	0.98	0.98	0.98	0.97	0.97	0.97	0.97	0.97	0.97	0.87	0.87	0.87	0.87	0.87	0.87
none	lin	8		1	1	1	1	1	1	0.98	0.98	0.98	0.98	0.98	0.98	0.94	0.94	0.94	0.94	0.94	0.94	1	1	1	1	1	1	0.98	0.98	0.98	0.98	0.98	0.98	0.93	0.93	0.93	0.93	0.93	0.93
none	lin	9		0.98	0.98	0.98	0.98	0.98	0.98	0.92	0.92	0.92	0.92	0.92	0.92	0.89	0.89	0.89	0.89	0.89	0.89	0.98	0.98	0.98	0.98	0.98	0.98	0.92	0.92	0.92	0.92	0.92	0.92	0.9	0.9	0.9	0.9	0.9	0.9
none	lin	10		0.99	0.99	0.99	0.99	0.99	0.99	0.94	0.94	0.94	0.94	0.94	0.94	0.99	0.99	0.99	0.99	0.99	0.99	0.98	0.98	0.98	0.98	0.98	0.98	0.94	0.94	0.94	0.94	0.94	0.94	0.97	0.97	0.97	0.97	0.97	0.97
none	off	1		0.62	0.62	0.62	0.62	0.62	0.62	0.94	0.94	0.94	0.94	0.94	0.94	0.96	0.96	0.96	0.96	0.96	0.96	0.62	0.62	0.62	0.62	0.62	0.62	0.94	0.94	0.94	0.94	0.94	0.94	0.89	0.89	0.89	0.89	0.89	0.89
none	off	2		0.55	0.55	0.55	0.55	0.55	0.55	0.89	0.89	0.89	0.89	0.89	0.89	0.9	0.9	0.9	0.9	0.9	0.9	0.55	0.55	0.55	0.55	0.55	0.55	0.9	0.9	0.9	0.9	0.9	0.9	0.91	0.91	0.91	0.91	0.91	0.91
none	off	3		0.73	0.73	0.73	0.73	0.73	0.73	0.98	0.98	0.98	0.98	0.98	0.98	0.89	0.89	0.89	0.89	0.89	0.89	0.75	0.75	0.75	0.75	0.75	0.75	0.98	0.98	0.98	0.98	0.98	0.98	0.93	0.93	0.93	0.93	0.93	0.93
none	off	4		0.64	0.64	0.64	0.64	0.64	0.64	0.93	0.93	0.93	0.93	0.93	0.93	0.99	0.99	0.99	0.99	0.99	0.99	0.64	0.64	0.64	0.64	0.64	0.64	0.95	0.95	0.95	0.95	0.95	0.95	0.9	0.9	0.9	0.9	0.9	0.9
none	off	5		0.8	0.8	0.8	0.8	0.8	0.8	0.98	0.98	0.98	0.98	0.98	0.98	0.96	0.96	0.96	0.96	0.96	0.96	0.8	0.8	0.8	0.8	0.8	0.8	0.98	0.98	0.98	0.98	0.98	0.98	0.9	0.9	0.9	0.9	0.9	0.9
none	off	6		0.97	0.97	0.97	0.97	0.97	0.97	0.97	0.97	0.97	0.97	0.97	0.97	0.94	0.94	0.94	0.94	0.94	0.94	0.98	0.98	0.98	0.98	0.98	0.98	0.97	0.97	0.97	0.97	0.97	0.97	0.88	0.88	0.88	0.88	0.88	0.88
none	off	7		0.9	0.9	0.9	0.9	0.9	0.9	0.98	0.98	0.98	0.98	0.98	0.98	0.94	0.94	0.94	0.94	0.94	0.94	0.9	0.9	0.9	0.9	0.9	0.9	0.99	0.99	0.99	0.99	0.99	0.99	0.86	0.86	0.86	0.86	0.86	0.86
none	off	8		0.84	0.84	0.84	0.84	0.84	0.84	0.98	0.98	0.98	0.98	0.98	0.98	0.89	0.89	0.89	0.89	0.89	0.89	0.84	0.84	0.84	0.84	0.84	0.84	0.99	0.99	0.99	0.99	0.99	0.99	0.89	0.89	0.89	0.89	0.89	0.89
none	off	9		0.99	0.99	0.99	0.99	0.99	0.99	0.93	0.93	0.93	0.93	0.93	0.93	0.91	0.91	0.91	0.91	0.91	0.91	0.99	0.99	0.99	0.99	0.99	0.99	0.92	0.92	0.92	0.92	0.92	0.92	0.88	0.88	0.88	0.88	0.88	0.88
none	off	10		0.99	0.99	0.99	0.99	0.99	0.99	0.94	0.94	0.94	0.94	0.94	0.94	0.99	0.99	0.99	0.99	0.99	0.99	0.99	0.99	0.99	0.99	0.99	0.99	0.94	0.94	0.94	0.94	0.94	0.94	0.99	0.99	0.99	0.99	0.99	0.99
none	con	1		0.84	0.84	0.84	0.84	0.84	0.84	0.94	0.94	0.94	0.94	0.94	0.94	0.96	0.96	0.96	0.96	0.96	0.96	0.84	0.84	0.84	0.84	0.84	0.84	0.94	0.94	0.94	0.94	0.94	0.94	0.88	0.88	0.88	0.88	0.88	0.88
none	con	2		0.76	0.76	0.76	0.76	0.76	0.76	0.89	0.89	0.89	0.89	0.89	0.89	0.9	0.9	0.9	0.9	0.9	0.9	0.78	0.78	0.78	0.78	0.78	0.78	0.9	0.9	0.9	0.9	0.9	0.9	0.89	0.89	0.89	0.89	0.89	0.89
none	con	3		0.95	0.95	0.95	0.95	0.95	0.95	0.96	0.96	0.96	0.96	0.96	0.96	0.89	0.89	0.89	0.89	0.89	0.89	0.95	0.95	0.95	0.95	0.95	0.95	0.96	0.96	0.96	0.96	0.96	0.96	0.92	0.92	0.92	0.92	0.92	0.92
none	con	4		0.71	0.71	0.71	0.71	0.71	0.71	0.94	0.94	0.94	0.94	0.94	0.94	0.99	0.99	0.99	0.99	0.99	0.99	0.71	0.71	0.71	0.71	0.71	0.71	0.94	0.94	0.94	0.94	0.94	0.94	0.91	0.91	0.91	0.91	0.91	0.91
none	con	5		0.76	0.76	0.76	0.76	0.76	0.76	0.99	0.99	0.99	0.99	0.99	0.99	0.97	0.97	0.97	0.97	0.97	0.97	0.76	0.76	0.76	0.76	0.76	0.76	0.99	0.99	0.99	0.99	0.99	0.99	0.93	0.93	0.93	0.93	0.93	0.93
none	con	6		0.94	0.94	0.94	0.94	0.94	0.94	0.96	0.96	0.96	0.96	0.96	0.96	0.94	0.94	0.94	0.94	0.94	0.94	0.94	0.94	0.94	0.94	0.94	0.94	0.95	0.95	0.95	0.95	0.95	0.95	0.89	0.89	0.89	0.89	0.89	0.89
none	con	7		0.75	0.75	0.75	0.75	0.75	0.75	0.96	0.96	0.96	0.96	0.96	0.96	0.94	0.94	0.94	0.94	0.94	0.94	0.75	0.75	0.75	0.75	0.75	0.75	0.97	0.97	0.97	0.97	0.97	0.97	0.87	0.87	0.87	0.87	0.87	0.87
none	con	8		0.45	0.45	0.45	0.45	0.45	0.45	0.99	0.99	0.99	0.99	0.99	0.99	0.92	0.92	0.92	0.92	0.92	0.92	0.45	0.45	0.45	0.45	0.45	0.45	0.98	0.98	0.98	0.98	0.98	0.98	0.88	0.88	0.88	0.88	0.88	0.88
none	con	9		0.93	0.93	0.93	0.93	0.93	0.93	0.9	0.9	0.9	0.9	0.9	0.9	0.92	0.92	0.92	0.92	0.92	0.92	0.93	0.93	0.93	0.93	0.93	0.93	0.9	0.9	0.9	0.9	0.9	0.9	0.88	0.88	0.88	0.88	0.88	0.88
none	con	10		0.99	0.99	0.99	0.99	0.99	0.99	0.94	0.94	0.94	0.94	0.94	0.94	0.98	0.98	0.98	0.98	0.98	0.98	0.99	0.99	0.99	0.99	0.99	0.99	0.94	0.94	0.94	0.94	0.94	0.94	0.98	0.98	0.98	0.98	0.98	0.98
none	off&con	1		0.5	0.5	0.5	0.5	0.5	0.5	0.94	0.94	0.94	0.94	0.94	0.94	0.96	0.96	0.96	0.96	0.96	0.96	0.5	0.5	0.5	0.5	0.5	0.5	0.94	0.94	0.94	0.94	0.94	0.94	0.89	0.89	0.89	0.89	0.89	0.89
none	off&con	2		0.5	0.5	0.5	0.5	0.5	0.5	0.9	0.9	0.9	0.9	0.9	0.9	0.91	0.91	0.91	0.91	0.91	0.91	0.5	0.5	0.5	0.5	0.5	0.5	0.91	0.91	0.91	0.91	0.91	0.91	0.91	0.91	0.91	0.91	0.91	0.91
none	off&con	3		0.5	0.5	0.5	0.5	0.5	0.5	0.96	0.96	0.96	0.96	0.96	0.96	0.89	0.89	0.89	0.89	0.89	0.89	0.5	0.5	0.5	0.5	0.5	0.5	0.96	0.96	0.96	0.96	0.96	0.96	0.93	0.93	0.93	0.93	0.93	0.93
none	off&con	4		0.61	0.61	0.61	0.61	0.61	0.61	0.92	0.92	0.92	0.92	0.92	0.92	0.99	0.99	0.99	0.99	0.99	0.99	0.61	0.61	0.61	0.61	0.61	0.61	0.92	0.92	0.92	0.92	0.92	0.92	0.91	0.91	0.91	0.91	0.91	0.91
none	off&con	5		0.5	0.5	0.5	0.5	0.5	0.5	0.96	0.96	0.96	0.96	0.96	0.96	0.96	0.96	0.96	0.96	0.96	0.96	0.5	0.5	0.5	0.5	0.5	0.5	0.97	0.97	0.97	0.97	0.97	0.97	0.93	0.93	0.93	0.93	0.93	0.93
none	off&con	6		0.57	0.57	0.57	0.57	0.57	0.57	0.95	0.95	0.95	0.95	0.95	0.95	0.94	0.94	0.94	0.94	0.94	0.94	0.57	0.57	0.57	0.57	0.57	0.57	0.92	0.92	0.92	0.92	0.92	0.92	0.87	0.87	0.87	0.87	0.87	0.87
none	off&con	7		0.56	0.56	0.56	0.56	0.56	0.56	0.98	0.98	0.98	0.98	0.98	0.98	0.94	0.94	0.94	0.94	0.94	0.94	0.56	0.56	0.56	0.56	0.56	0.56	0.98	0.98	0.98	0.98	0.98	0.98	0.85	0.85	0.85	0.85	0.85	0.85
none	off&con	8		0.5	0.5	0.5	0.5	0.5	0.5	0.98	0.98	0.98	0.98	0.98	0.98	0.89	0.89	0.89	0.89	0.89	0.89	0.5	0.5	0.5	0.5	0.5	0.5	0.98	0.98	0.98	0.98	0.98	0.98	0.89	0.89	0.89	0.89	0.89	0.89
none	off&con	9		0.53	0.53	0.53	0.53	0.53	0.53	0.92	0.92	0.92	0.92	0.92	0.92	0.91	0.91	0.91	0.91	0.91	0.91	0.53	0.53	0.53	0.53	0.53	0.53	0.93	0.93	0.93	0.93	0.93	0.93	0.88	0.88	0.88	0.88	0.88	0.88
none	off&con	10		0.84	0.84	0.84	0.84	0.84	0.84	0.93	0.93	0.93	0.93	0.93	0.93	0.99	0.99	0.99	0.99	0.99	0.99	0.84	0.84	0.84	0.84	0.84	0.84	0.94	0.94	0.94	0.94	0.94	0.94	0.99	0.99	0.99	0.99	0.99	0.99
none	mon	1		0.5	0.5	0.5	0.5	0.5	0.5	0.86	0.86	0.86	0.86	0.86	0.86	0.63	0.63	0.63	0.63	0.63	0.63	0.5	0.5	0.5	0.5	0.5	0.5	0.86	0.86	0.86	0.86	0.86	0.86	0.63	0.63	0.63	0.63	0.63	0.63
none	mon	2		0.5	0.5	0.5	0.5	0.5	0.5	0.85	0.85	0.85	0.85	0.85	0.85	0.63	0.63	0.63	0.63	0.63	0.63	0.5	0.5	0.5	0.5	0.5	0.5	0.85	0.85	0.85	0.85	0.85	0.85	0.63	0.63	0.63	0.63	0.63	0.63
none	mon	3		0.5	0.5	0.5	0.5	0.5	0.5	0.87	0.87	0.87	0.87	0.87	0.87	0.68	0.68	0.68	0.68	0.68	0.68	0.5	0.5	0.5	0.5	0.5	0.5	0.87	0.87	0.87	0.87	0.87	0.87	0.68	0.68	0.68	0.68	0.68	0.68
none	mon	4		0.61	0.61	0.61	0.61	0.61	0.61	0.74	0.74	0.74	0.74	0.74	0.74	0.68	0.68	0.68	0.68	0.68	0.68	0.61	0.61	0.61	0.61	0.61	0.61	0.74	0.74	0.74	0.74	0.74	0.74	0.68	0.68	0.68	0.68	0.68	0.68
none	mon	5		0.5	0.5	0.5	0.5	0.5	0.5	0.88	0.88	0.88	0.88	0.88	0.88	0.56	0.56	0.56	0.56	0.56	0.56	0.5	0.5	0.5	0.5	0.5	0.5	0.88	0.88	0.88	0.88	0.88	0.88	0.56	0.56	0.56	0.56	0.56	0.56
none	mon	6		0.57	0.57	0.57	0.57	0.57	0.57	0.8	0.8	0.8	0.8	0.8	0.8	0.85	0.85	0.85	0.85	0.85	0.85	0.57	0.57	0.57	0.57	0.57	0.57	0.8	0.8	0.8	0.8	0.8	0.8	0.85	0.85	0.85	0.85	0.85	0.85
none	mon	7		0.56	0.56	0.56	0.56	0.56	0.56	0.77	0.77	0.77	0.77	0.77	0.77	0.74	0.74	0.74	0.74	0.74	0.74	0.56	0.56	0.56	0.56	0.56	0.56	0.77	0.77	0.77	0.77	0.77	0.77	0.74	0.74	0.74	0.74	0.74	0.74
none	mon	8		0.5	0.5	0.5	0.5	0.5	0.5	0.91	0.91	0.91	0.91	0.91	0.91	0.72	0.72	0.72	0.72	0.72	0.72	0.5	0.5	0.5	0.5	0.5	0.5	0.91	0.91	0.91	0.91	0.91	0.91	0.72	0.72	0.72	0.72	0.72	0.72
none	mon	9		0.47	0.47	0.47	0.47	0.47	0.47	0.76	0.76	0.76	0.76	0.76	0.76	0.69	0.69	0.69	0.69	0.69	0.69	0.47	0.47	0.47	0.47	0.47	0.47	0.76	0.76	0.76	0.76	0.76	0.76	0.69	0.69	0.69	0.69	0.69	0.69
none	mon	10		0.16	0.16	0.16	0.16	0.16	0.16	0.64	0.64	0.64	0.64	0.64	0.64	0.8	0.8	0.8	0.8	0.8	0.8	0.16	0.16	0.16	0.16	0.16	0.16	0.64	0.64	0.64	0.64	0.64	0.64	0.8	0.8	0.8	0.8	0.8	0.8
scaling	lin	1		0.99	0.5	0.5	0.5	0.5	0.42	0.96	1	1	0.5	1	0.89	0.95	0.5	0.5	0.5	0.5	0.39	0.99	0.15	0.49	0.99	0	0.33	0.96	1	0.11	1	0.5	0.5	0.87	0.6	0.5	0.5	1	0.5
scaling	lin	2		0.98	0.51	0.5	0.51	1	0.5	0.93	0.5	0.36	0.5	0.47	1	0.9	0.45	0.5	1	0.5	0	0.98	0.5	0.49	0.5	0.5	0.5	0.93	0.5	0.5	0.47	0.5	1	0.88	0.5	0.5	1	1	1
scaling	lin	3		0.98	1	0.5	0.1	0.5	0.5	0.97	1	0.96	0	0	0.5	0.9	0.67	0.5	0.98	0.5	0.5	0.98	0.5	0.5	0.4	0.5	0	0.96	1	0.02	0.5	0.5	1	0.88	0.5	1	1	0.03	1
scaling	lin	4		0.98	0.47	0.5	0.17	0.11	0.5	0.95	0.88	0.46	0.5	0.98	0.5	0.99	0	0	0.5	1	0.5	0.97	1	0	1	0.5	0.5	0.95	1	0.84	0.96	0.93	0.97	0.9	1	0.5	0	0.5	0
scaling	lin	5		0.96	0.5	0.54	0.5	0.5	0.35	0.98	0.5	0.81	0.5	1	0.99	0.96	1	1	0.5	0.49	0	0.97	0.5	0.5	0.12	0.53	0.22	0.98	0.68	0	0.5	0.5	0.5	0.93	0.5	0.82	0.5	0.5	0.47
scaling	lin	6		0.97	0.93	0.96	0.98	0.87	0.93	0.97	0	0.51	0.5	0.5	0.01	0.93	0.5	0.5	0.5	0.5	0.5	0.98	1	0.71	0.96	0.97	0.65	0.97	0.23	0.5	0.59	0.78	0.46	0.89	0.5	0.5	0.5	1	0
scaling	lin	7		0.98	0.5	0.94	0.31	1	0.97	0.96	0	1	0	1	0.5	0.94	1	0	0.99	0	0	0.98	0.5	0.48	0.07	0.99	0.76	0.97	0.65	0.5	0.5	0.47	0.5	0.87	0.5	0.5	1	0.5	0.35
scaling	lin	8		1	0.79	0.5	0.49	0.49	0.5	0.98	0.5	0.59	0.5	0	1	0.94	0	0.5	1	0.5	0.5	1	0.31	0.19	0.5	0.5	0.5	0.98	0.92	0.15	0.5	0.04	0.5	0.93	0	0.5	0.99	1	0.5
scaling	lin	9		0.98	0.14	0.5	0.01	0.57	0.5	0.92	0.5	1	0.5	0.5	0.5	0.89	1	1	0	0.98	0.08	0.98	0.55	0.99	0.5	0.5	0.5	0.92	0.5	0.5	1	1	0.5	0.9	0.5	0.5	1	0.5	0.47
scaling	lin	10		0.99	0.99	0.5	0.99	1	0.99	0.94	0.74	1	0.05	0.99	0	0.99	0.5	0	0.94	0	0.5	0.98	0.93	0.99	0.5	0.5	1	0.94	1	0.5	0.64	0.5	0.93	0.97	0.5	0	0.5	0	0.33
scaling	off	1		0.62	0.5	0.5	0.5	0.5	0.5	0.94	0.92	0.93	0.94	0.89	0.84	0.96	0.95	0.91	0.96	0.92	0.92	0.62	0.5	0.55	0.62	0.64	0.64	0.94	0.91	0.93	0.93	0.94	0.92	0.89	0.84	0.87	0.9	0.88	0.83
scaling	off	2		0.55	0.5	0.57	0.5	0.57	0.5	0.89	0.97	0.89	0.94	0.92	0.9	0.9	0.9	0.9	0.86	0.9	0.88	0.55	0.55	0.56	0.5	0.5	0.5	0.9	0.92	0.9	0.9	0.9	0.9	0.91	0.8	0.9	0.88	0.92	0.8
scaling	off	3		0.73	0.5	0.5	0.74	0.5	0.73	0.98	0.97	0.98	0.97	0.97	0.97	0.89	0.9	0.89	0.89	0.9	0.92	0.75	0.72	0.74	0.73	0.5	0.5	0.98	0.97	0.98	0.97	0.98	0.94	0.93	0.86	0.83	0.9	0.81	0.74
scaling	off	4		0.64	0.66	0.5	0.68	0.68	0.64	0.93	0.97	0.95	0.95	0.95	0.95	0.99	0.96	0.88	0.99	0.79	0.89	0.64	0.63	0.5	0.5	0.5	0.53	0.95	0.97	0.98	0.96	0.92	0.93	0.9	0.91	0.92	0.87	0.9	0.82
scaling	off	5		0.8	0.5	0.8	0.79	0.5	0.78	0.98	0.98	0.99	0.98	0.97	0.95	0.96	0.97	0.9	0.92	0.9	0.83	0.8	0.8	0.79	0.78	0.81	0.5	0.98	0.98	0.99	0.97	0.95	0.95	0.9	0.9	0.89	0.83	0.87	0.86
scaling	off	6		0.97	0.98	0.98	0.98	0.98	0.98	0.97	0.52	0.95	0.95	0.93	0.93	0.94	0.94	0.93	0.93	0.94	0.9	0.98	0.98	0.98	0.98	0.98	0.98	0.97	0.95	0.5	0.97	0.97	0.96	0.88	0.5	0.89	0.88	0.87	0.89
scaling	off	7		0.9	0.9	0.9	0.9	0.89	0.9	0.98	0.97	0.98	0.97	0.97	0.99	0.94	0.92	0.87	0.96	0.92	0.9	0.9	0.9	0.89	0.9	0.9	0.89	0.99	0.99	0.96	0.98	0.98	0.99	0.86	0.86	0.87	0.84	0.87	0.87
scaling	off	8		0.84	0.84	0.83	0.84	0.84	0.84	0.98	0.98	0.98	0.98	0.97	0.96	0.89	0.86	0.89	0.86	0.85	0.83	0.84	0.84	0.83	0.84	0.84	0.83	0.99	0.98	0.99	0.97	0.99	0.97	0.89	0.9	0.89	0.82	0.81	0.8
scaling	off	9		0.99	0.98	0.99	0.99	0.99	0.99	0.93	0.88	0.93	0.91	0.93	0.88	0.91	0.52	0.91	0.91	0.9	0.88	0.99	0.99	0.99	0.99	0.99	0.98	0.92	0.93	0.94	0.85	0.93	0.86	0.88	0.83	0.88	0.87	0.85	0.88
scaling	off	10		0.99	0.99	0.99	0.99	0.99	0.99	0.94	0.94	0.91	0.94	0.9	0.95	0.99	0.97	0.92	0.98	0.98	0.98	0.99	0.99	0.99	0.99	0.98	0.99	0.94	0.92	0.9	0.96	0.95	0.94	0.99	0.99	0.99	0.99	0.99	0.92
scaling	con	1		0.84	0.5	0.5	0.4	0.5	0.24	0.94	0.98	1	0.5	1	0.95	0.96	0.48	0.5	0.51	0.5	0.39	0.84	0.41	0.44	0.86	0.02	0.75	0.94	0.97	0.86	1	0.5	0.5	0.88	0.68	0.5	0.5	1	0.5
scaling	con	2		0.76	0.53	0.5	0.6	0.06	0.49	0.89	0.5	0.71	0.5	0.4	1	0.9	0.34	0.5	1	0.5	0	0.78	0.5	0.53	0.47	0.46	0.5	0.9	0.5	0.5	0.6	0.49	1	0.89	0.5	0.5	1	1	1
scaling	con	3		0.95	1	0.5	0.26	0.51	0.5	0.96	1	0.5	1	0	0.5	0.89	0.91	0.5	0.94	0.5	0.5	0.95	0.5	0.6	0.44	0.6	0	0.96	0.9	0.31	0.49	0.5	1	0.92	0.5	1	1	0.11	1
scaling	con	4		0.71	0.61	0.61	0.4	0.71	0.5	0.94	0.93	0.87	0.92	0.85	0.5	0.99	0	0	0.5	1	0.5	0.71	0.62	0.59	0.8	0.52	0.65	0.94	0.95	0.85	0.94	0.93	0.91	0.91	0.94	0.5	0	0.5	0.1
scaling	con	5		0.76	0.5	0.51	0.5	0.5	0.14	0.99	0.51	0.96	0.51	1	1	0.97	1	1	0.5	0.34	0	0.76	0.5	0.5	0.08	0.52	0.44	0.99	0.88	0.09	0.5	1	0.9	0.93	0.53	0.84	0.5	0.5	0.45
scaling	con	6		0.94	0.18	0.86	0.99	0.8	0.11	0.96	0.13	0.5	0.5	0.5	0	0.94	0.5	0.5	0.56	0.49	0.5	0.94	0.99	1	0.62	0.59	1	0.95	0.41	0.51	0.5	0.97	0.49	0.89	0.5	0.5	0.5	1	0
scaling	con	7		0.75	0.72	0.71	0.64	0.3	0.51	0.96	0.23	1	0.01	1	0.5	0.94	1	0	0.92	0	0	0.75	0.32	0.48	0.11	0.34	0.52	0.97	0.95	0.5	0.5	0.48	0.51	0.87	0.5	0.5	1	0.49	0.72
scaling	con	8		0.45	0.51	0.49	0.71	0.87	0.45	0.99	0.59	0.78	0.5	0.01	0.97	0.92	0	0.5	1	0.5	0.52	0.45	0.39	0.43	0.5	0.57	0.37	0.98	0.9	0.29	0.52	0.14	0.5	0.88	0	0.5	0.98	1	0.5
scaling	con	9		0.93	0.13	0.5	1	0.15	0.42	0.9	0.5	1	0.5	0.48	0.5	0.92	1	0.99	0.14	0.97	0.24	0.93	0.5	0.94	0.67	0.95	0.5	0.9	0.5	0.5	1	1	0.5	0.88	0.5	0.5	1	0.5	0.45
scaling	con	10		0.99	0.99	0.71	0.5	0.96	0.99	0.94	0.92	1	0.33	0.96	0.15	0.98	0.55	0	0.93	0.13	0.5	0.99	0.99	0.88	0.92	0.99	0.67	0.94	0.99	0.5	0.5	0.5	0.95	0.98	0.5	0.04	0.5	0.57	0.38
scaling	off&con	1		0.5	0.5	0.5	0.5	0.5	0.5	0.94	0.94	0.93	0.94	0.88	0.88	0.96	0.95	0.91	0.96	0.91	0.91	0.5	0.5	0.5	0.5	0.5	0.5	0.94	0.91	0.93	0.94	0.94	0.92	0.89	0.84	0.88	0.9	0.88	0.84
scaling	off&con	2		0.5	0.5	0.5	0.5	0.5	0.5	0.9	0.96	0.9	0.94	0.94	0.91	0.91	0.9	0.9	0.84	0.9	0.89	0.5	0.5	0.5	0.5	0.5	0.5	0.91	0.92	0.91	0.9	0.9	0.92	0.91	0.82	0.91	0.87	0.91	0.8
scaling	off&con	3		0.5	0.5	0.5	0.5	0.5	0.5	0.96	0.94	0.96	0.96	0.94	0.98	0.89	0.9	0.89	0.89	0.9	0.92	0.5	0.5	0.5	0.5	0.5	0.5	0.96	0.96	0.96	0.97	0.95	0.95	0.93	0.88	0.86	0.9	0.81	0.75
scaling	off&con	4		0.61	0.61	0.61	0.61	0.61	0.61	0.92	0.94	0.92	0.91	0.91	0.91	0.99	0.96	0.88	0.99	0.79	0.9	0.61	0.61	0.61	0.61	0.61	0.61	0.92	0.95	0.93	0.92	0.91	0.92	0.91	0.91	0.91	0.88	0.9	0.8
scaling	off&con	5		0.5	0.5	0.5	0.5	0.5	0.5	0.96	0.98	0.99	0.98	0.94	0.97	0.96	0.97	0.89	0.91	0.89	0.84	0.5	0.5	0.5	0.5	0.5	0.5	0.97	0.98	0.98	0.98	0.95	0.96	0.93	0.9	0.88	0.84	0.89	0.87
scaling	off&con	6		0.57	0.41	0.57	0.57	0.57	0.43	0.95	0.51	0.94	0.95	0.94	0.93	0.94	0.94	0.93	0.93	0.94	0.9	0.57	0.57	0.57	0.57	0.57	0.57	0.92	0.94	0.5	0.93	0.94	0.94	0.87	0.5	0.87	0.88	0.85	0.89
scaling	off&con	7		0.56	0.56	0.56	0.56	0.56	0.56	0.98	0.97	0.98	0.98	0.98	0.98	0.94	0.92	0.88	0.95	0.92	0.89	0.56	0.44	0.56	0.44	0.56	0.44	0.98	0.98	0.97	0.98	0.97	0.98	0.85	0.86	0.86	0.85	0.85	0.85
scaling	off&con	8		0.5	0.5	0.5	0.5	0.5	0.5	0.98	0.98	0.99	0.98	0.98	0.98	0.89	0.86	0.89	0.86	0.85	0.81	0.5	0.5	0.5	0.5	0.5	0.5	0.98	0.98	0.99	0.98	0.99	0.98	0.89	0.9	0.89	0.82	0.8	0.8
scaling	off&con	9		0.53	0.53	0.53	0.53	0.47	0.47	0.92	0.88	0.93	0.91	0.93	0.88	0.91	0.53	0.91	0.9	0.89	0.87	0.53	0.53	0.53	0.53	0.53	0.53	0.93	0.89	0.93	0.89	0.91	0.88	0.88	0.85	0.88	0.88	0.83	0.88
scaling	off&con	10		0.84	0.84	0.84	0.84	0.84	0.84	0.93	0.94	0.92	0.93	0.9	0.94	0.99	0.99	0.9	0.97	0.95	0.98	0.84	0.84	0.84	0.84	0.84	0.84	0.94	0.92	0.92	0.96	0.95	0.92	0.99	0.98	0.99	0.99	0.98	0.93
scaling	mon	1		0.5	0.5	0.5	0.5	0.5	0.5	0.86	0.86	0.86	0.86	0.86	0.86	0.63	0.63	0.55	0.63	0.63	0.63	0.5	0.5	0.5	0.5	0.5	0.5	0.86	0.86	0.86	0.86	0.7	0.86	0.63	0.6	0.68	0.63	0.63	0.63
scaling	mon	2		0.5	0.5	0.5	0.5	0.5	0.5	0.85	0.71	0.85	0.71	0.85	0.85	0.63	0.63	0.63	0.63	0.63	0.67	0.5	0.5	0.5	0.5	0.5	0.5	0.85	0.85	0.85	0.85	0.85	0.85	0.63	0.53	0.63	0.63	0.63	0.63
scaling	mon	3		0.5	0.5	0.5	0.5	0.5	0.5	0.87	0.87	0.87	0.87	0.87	0.87	0.68	0.68	0.68	0.68	0.68	0.68	0.5	0.5	0.5	0.5	0.5	0.5	0.87	0.87	0.87	0.87	0.87	0.55	0.68	0.68	0.66	0.66	0.66	0.57
scaling	mon	4		0.61	0.61	0.61	0.61	0.61	0.61	0.74	0.74	0.74	0.74	0.74	0.74	0.68	0.63	0.61	0.68	0.61	0.63	0.61	0.61	0.61	0.61	0.61	0.61	0.74	0.74	0.74	0.74	0.74	0.74	0.68	0.65	0.62	0.61	0.61	0.63
scaling	mon	5		0.5	0.5	0.5	0.5	0.5	0.5	0.88	0.58	0.88	0.94	0.88	0.94	0.56	0.56	0.63	0.63	0.63	0.58	0.5	0.5	0.5	0.5	0.5	0.5	0.88	0.88	0.88	0.61	0.88	0.94	0.56	0.67	0.63	0.54	0.63	0.6
scaling	mon	6		0.57	0.57	0.57	0.57	0.57	0.57	0.8	0.5	0.75	0.57	0.76	0.57	0.85	0.85	0.85	0.85	0.72	0.65	0.57	0.57	0.57	0.57	0.57	0.57	0.8	0.8	0.57	0.75	0.75	0.75	0.85	0.51	0.85	0.85	0.85	0.85
scaling	mon	7		0.56	0.56	0.56	0.56	0.56	0.56	0.77	0.77	0.77	0.64	0.77	0.77	0.74	0.74	0.64	0.68	0.74	0.69	0.56	0.56	0.56	0.56	0.56	0.56	0.77	0.77	0.77	0.77	0.77	0.77	0.74	0.68	0.69	0.62	0.68	0.74
scaling	mon	8		0.5	0.5	0.5	0.5	0.5	0.5	0.91	0.91	0.91	0.91	0.91	0.91	0.72	0.5	0.72	0.72	0.69	0.72	0.5	0.5	0.5	0.5	0.5	0.5	0.91	0.91	0.91	0.91	0.91	0.9	0.72	0.72	0.72	0.72	0.6	0.69
scaling	mon	9		0.47	0.47	0.47	0.47	0.47	0.47	0.76	0.5	0.76	0.76	0.67	0.67	0.69	0.5	0.69	0.69	0.69	0.53	0.47	0.47	0.47	0.47	0.47	0.47	0.76	0.67	0.67	0.76	0.67	0.76	0.69	0.6	0.69	0.69	0.7	0.69
scaling	mon	10		0.16	0.16	0.16	0.16	0.16	0.16	0.64	0.6	0.59	0.64	0.59	0.54	0.8	0.8	0.8	0.8	0.8	0.8	0.16	0.16	0.16	0.16	0.16	0.16	0.64	0.59	0.59	0.52	0.54	0.64	0.8	0.8	0.8	0.8	0.8	0.68
transition	lin	1		0.99	0.9	0.94	0.95	0.71	1	0.96	0.34	0.96	0.7	1	0.5	0.95	0.92	0.5	0.5	0.5	0.5	0.99	0.96	0.72	0.5	0.5	0.64	0.96	0.88	0.61	0.96	0.91	0.5	0.87	0.98	0.5	0.81	1	0.0600000000000001
transition	lin	2		0.98	0.93	0.52	0.9	0.06	0.5	0.93	0.99	0.6	0.5	0.5	1	0.9	0.5	0.5	0.05	1	0	0.98	0.98	0.99	0.78	0.51	0.96	0.93	0.91	0.99	0.86	0.5	1	0.88	0.14	0.5	0.5	0	1
transition	lin	3		0.98	0.88	0.53	0.19	0.06	1	0.97	0.88	0.99	0.37	0.5	0.5	0.9	0.53	0.5	0.5	0.63	1	0.98	0.98	0.93	0.86	0.99	0.95	0.96	0.97	0.97	0.5	0.5	0.5	0.88	0.21	0.5	0	0	1
transition	lin	4		0.98	0.98	0.53	0.66	0.53	1	0.95	0.92	0.89	1	0.07	0.94	0.99	0.99	0.5	0	0.5	1	0.97	0.9	0.88	0.75	0.51	0.73	0.95	0.81	0.67	0.58	0.41	0.89	0.9	0.5	1	0.88	0	0.71
transition	lin	5		0.96	0.93	0.91	0.71	0.81	0	0.98	1	0.5	0.61	0.5	0.95	0.96	1	1	0.5	1	0	0.97	0.9	0.76	0.7	0.51	0.47	0.98	0.49	0.67	0.55	0.5	1	0.93	0.77	1	0.82	0.5	0.5
transition	lin	6		0.97	0.68	0.84	0.77	0.5	0.55	0.97	0.81	0.59	0.68	0.49	0.5	0.93	0.49	0.92	1	0.5	0.35	0.98	0.98	0.64	0.89	0.5	0.96	0.97	0.93	0.9	0.5	1	0.5	0.89	0.52	0.5	0	0.5	0.5
transition	lin	7		0.98	0.99	1	0.77	0.4	1	0.96	0.67	1	1	0.5	0.5	0.94	0.97	0	0	0.5	1	0.98	0.93	0.98	0.7	0.63	0.56	0.97	0.96	1	0.96	0.8	0.65	0.87	0.89	0.66	0.51	0.5	1
transition	lin	8		1	1	0.61	0.94	1	0.5	0.98	0.99	0.9	0.99	0.51	1	0.94	0.92	1	0.5	1	0.97	1	0.92	0.94	0.62	0.34	0	0.98	0.98	0.79	0.81	0.49	1	0.93	0.41	0.5	0.5	0.5	0.5
transition	lin	9		0.98	0.93	0.66	0.55	0.5	0.99	0.92	0.55	0.6	0.88	0.25	0.01	0.89	0.41	0.5	0.21	0.83	1	0.98	0.99	0.73	0.55	0.91	0.5	0.92	0.95	0.5	0	1	0.5	0.9	0.87	0.5	0	1	1
transition	lin	10		0.99	0.98	0.99	0.99	0.49	0.37	0.94	0.74	0.94	0.53	0.83	0	0.99	0.5	0.5	0.1	0.5	0.54	0.98	0.98	0.62	0.71	0.68	0.17	0.94	0.97	0.6	0.81	0.65	0.9	0.97	1	0.9	0.7	0.51	0.5
transition	off	1		0.62	0.61	0.59	0.52	0.57	0.37	0.94	0.85	0.94	0.89	1	0.65	0.96	0.91	0.5	0.5	0.5	0.5	0.62	0.68	0.77	0.19	0.5	0.84	0.94	0.91	0.88	0.93	0.94	0.54	0.89	0.89	0.51	0.87	1	0.19
transition	off	2		0.55	0.58	0.5	0.5	0.86	0.67	0.89	0.92	0.64	0.59	0.5	0.99	0.9	0.59	0.46	0.1	0.97	0	0.55	0.55	0.46	0.68	0.72	0.92	0.9	0.9	0.96	0.9	0.86	1	0.91	0.21	0.65	0.5	0.01	1
transition	off	3		0.73	0.5	0.61	0.5	0.3	0.93	0.98	0.92	0.99	0.45	0.5	0.5	0.89	0.86	0.68	0.5	0.77	1	0.75	0.82	0.82	0.49	0.52	0.5	0.98	0.97	0.98	0.5	0.5	0.5	0.93	0.7	0.58	0	0	1
transition	off	4		0.64	0.63	0.72	0.72	0.65	0.59	0.93	0.97	0.87	1	0.21	0.5	0.99	0.99	0.5	0.21	0.5	0.99	0.64	0.66	0.65	0.65	0.69	0.5	0.95	0.85	0.92	0.96	0.4	0.88	0.9	0.63	0.97	0.7	0	0.72
transition	off	5		0.8	0.81	0.64	0.69	0.67	0	0.98	1	0.68	0.83	0.54	0.97	0.96	1	1	0.5	1	0.01	0.8	0.68	0.61	0.95	0.54	0.39	0.98	0.99	0.98	0.53	0.58	0.99	0.9	0.89	1	0.88	0.5	0.8
transition	off	6		0.97	0.82	0.65	0.67	0.5	0.61	0.97	0.95	0.89	0.88	0.61	0.51	0.94	0.71	0.96	1	0.5	0.38	0.98	0.99	0.66	0.87	0.54	0.88	0.97	0.93	0.91	0.5	0.83	0.5	0.88	0.78	0.5	0	0.5	0.5
transition	off	7		0.9	0.93	0.94	0.81	0.54	0.98	0.98	0.86	1	1	0.44	0.98	0.94	0.94	0	0	0.5	1	0.9	0.87	0.93	0.76	0.83	0.7	0.99	0.98	0.97	0.99	0.9	0.94	0.86	0.92	0.88	0.83	0.5	1
transition	off	8		0.84	0.87	0.63	0.76	0.97	0.48	0.98	0.99	0.98	0.98	0.89	1	0.89	0.96	1	0.5	1	0.98	0.84	0.7	0.84	0.68	0.43	0.5	0.99	0.98	0.97	0.98	0.44	1	0.89	0.56	0.5	0.5	0.79	0.5
transition	off	9		0.99	0.93	0.91	0.86	0.53	1	0.93	0.7	0.73	0.88	0.53	0.13	0.91	0.87	0.78	0.32	0.87	1	0.99	0.99	0.86	0.79	0.85	0.5	0.92	0.92	0.91	0.08	1	0.5	0.88	0.89	0.5	0	1	1
transition	off	10		0.99	0.99	0.99	0.97	0.95	0.99	0.94	0.93	0.89	0.92	0.93	0	0.99	0.54	0.55	0.27	0.5	0.63	0.99	0.99	0.97	0.99	0.98	0.95	0.94	0.94	0.91	0.89	0.72	0.75	0.99	1	0.99	0.86	0.71	0.5
transition	con	1		0.84	0.83	0.84	0.84	0.85	0.83	0.94	0.94	0.94	0.94	0.94	0.94	0.96	0.96	0.96	0.96	0.96	0.96	0.84	0.84	0.84	0.84	0.84	0.84	0.94	0.94	0.94	0.94	0.94	0.94	0.88	0.88	0.88	0.88	0.88	0.88
transition	con	2		0.76	0.78	0.78	0.76	0.78	0.78	0.89	0.89	0.89	0.89	0.89	0.89	0.9	0.9	0.9	0.9	0.9	0.9	0.78	0.78	0.78	0.78	0.78	0.78	0.9	0.9	0.9	0.9	0.9	0.9	0.89	0.89	0.89	0.89	0.89	0.89
transition	con	3		0.95	0.95	0.95	0.95	0.95	0.95	0.96	0.96	0.96	0.96	0.96	0.96	0.89	0.89	0.89	0.89	0.89	0.89	0.95	0.95	0.95	0.95	0.95	0.95	0.96	0.96	0.96	0.96	0.96	0.96	0.92	0.92	0.92	0.92	0.92	0.92
transition	con	4		0.71	0.72	0.71	0.71	0.73	0.73	0.94	0.94	0.94	0.93	0.93	0.94	0.99	0.99	0.99	0.99	0.99	0.99	0.71	0.71	0.71	0.71	0.71	0.71	0.94	0.94	0.94	0.94	0.94	0.94	0.91	0.91	0.91	0.91	0.91	0.91
transition	con	5		0.76	0.77	0.76	0.77	0.76	0.76	0.99	0.99	0.99	0.98	0.99	0.99	0.97	0.97	0.97	0.97	0.97	0.97	0.76	0.76	0.76	0.76	0.76	0.76	0.99	0.99	0.99	0.99	0.99	0.99	0.93	0.93	0.93	0.93	0.93	0.93
transition	con	6		0.94	0.94	0.94	0.94	0.94	0.94	0.96	0.96	0.96	0.96	0.96	0.96	0.94	0.94	0.94	0.94	0.94	0.94	0.94	0.94	0.94	0.94	0.94	0.94	0.95	0.95	0.95	0.95	0.95	0.95	0.89	0.89	0.89	0.89	0.89	0.89
transition	con	7		0.75	0.75	0.75	0.75	0.75	0.76	0.96	0.96	0.96	0.96	0.96	0.96	0.94	0.94	0.94	0.94	0.94	0.94	0.75	0.75	0.75	0.75	0.75	0.75	0.97	0.97	0.97	0.97	0.97	0.97	0.87	0.87	0.87	0.87	0.87	0.87
transition	con	8		0.45	0.45	0.46	0.44	0.45	0.45	0.99	0.99	0.99	0.99	0.99	0.99	0.92	0.92	0.92	0.92	0.92	0.92	0.45	0.45	0.45	0.45	0.45	0.45	0.98	0.98	0.98	0.98	0.98	0.98	0.88	0.88	0.88	0.88	0.88	0.88
transition	con	9		0.93	0.92	0.93	0.93	0.93	0.94	0.9	0.9	0.9	0.9	0.9	0.9	0.92	0.92	0.92	0.92	0.92	0.92	0.93	0.93	0.93	0.93	0.93	0.93	0.9	0.9	0.9	0.9	0.9	0.9	0.88	0.88	0.88	0.88	0.88	0.88
transition	con	10		0.99	0.99	0.99	0.99	0.99	0.99	0.94	0.94	0.94	0.94	0.94	0.94	0.98	0.98	0.98	0.98	0.98	0.98	0.99	0.99	0.99	0.99	0.99	0.99	0.94	0.94	0.94	0.94	0.94	0.94	0.98	0.98	0.98	0.98	0.98	0.98
transition	off&con	1		0.5	0.5	0.5	0.5	0.5	0.5	0.94	0.94	0.94	0.94	0.94	0.94	0.96	0.96	0.96	0.96	0.96	0.96	0.5	0.5	0.5	0.5	0.5	0.5	0.94	0.94	0.94	0.94	0.94	0.94	0.89	0.89	0.89	0.89	0.89	0.89
transition	off&con	2		0.5	0.5	0.5	0.5	0.5	0.5	0.9	0.9	0.91	0.91	0.9	0.9	0.91	0.91	0.91	0.91	0.91	0.91	0.5	0.5	0.5	0.5	0.5	0.5	0.91	0.91	0.91	0.91	0.91	0.91	0.91	0.91	0.91	0.91	0.91	0.91
transition	off&con	3		0.5	0.5	0.5	0.5	0.5	0.5	0.96	0.96	0.96	0.96	0.96	0.96	0.89	0.89	0.89	0.89	0.89	0.89	0.5	0.5	0.5	0.5	0.5	0.5	0.96	0.96	0.96	0.96	0.96	0.96	0.93	0.93	0.93	0.93	0.93	0.93
transition	off&con	4		0.61	0.61	0.61	0.61	0.61	0.61	0.92	0.92	0.92	0.93	0.92	0.92	0.99	0.99	0.99	0.99	0.99	0.99	0.61	0.61	0.61	0.61	0.61	0.61	0.92	0.92	0.92	0.92	0.92	0.92	0.91	0.91	0.91	0.91	0.91	0.91
transition	off&con	5		0.5	0.5	0.5	0.5	0.5	0.5	0.96	0.96	0.96	0.96	0.96	0.96	0.96	0.96	0.96	0.96	0.96	0.96	0.5	0.5	0.5	0.5	0.5	0.5	0.97	0.97	0.97	0.97	0.97	0.97	0.93	0.93	0.93	0.93	0.93	0.93
transition	off&con	6		0.57	0.57	0.57	0.57	0.57	0.57	0.95	0.92	0.94	0.95	0.94	0.92	0.94	0.94	0.94	0.94	0.94	0.94	0.57	0.57	0.57	0.57	0.57	0.57	0.92	0.92	0.92	0.92	0.92	0.92	0.87	0.87	0.87	0.87	0.87	0.87
transition	off&con	7		0.56	0.56	0.56	0.56	0.56	0.56	0.98	0.98	0.98	0.98	0.98	0.98	0.94	0.94	0.94	0.94	0.94	0.94	0.56	0.56	0.56	0.56	0.56	0.56	0.98	0.98	0.98	0.98	0.98	0.98	0.85	0.85	0.85	0.85	0.85	0.85
transition	off&con	8		0.5	0.5	0.5	0.5	0.5	0.5	0.98	0.98	0.98	0.99	0.98	0.98	0.89	0.89	0.89	0.89	0.89	0.89	0.5	0.5	0.5	0.5	0.5	0.5	0.98	0.98	0.98	0.98	0.98	0.98	0.89	0.89	0.89	0.89	0.89	0.89
transition	off&con	9		0.53	0.53	0.53	0.53	0.53	0.53	0.92	0.93	0.93	0.93	0.93	0.93	0.91	0.91	0.91	0.91	0.91	0.91	0.53	0.53	0.53	0.53	0.53	0.53	0.93	0.93	0.93	0.93	0.93	0.93	0.88	0.88	0.88	0.88	0.88	0.88
transition	off&con	10		0.84	0.84	0.84	0.84	0.84	0.84	0.93	0.93	0.93	0.93	0.93	0.93	0.99	0.99	0.99	0.99	0.99	0.99	0.84	0.84	0.84	0.84	0.84	0.84	0.94	0.94	0.94	0.94	0.94	0.94	0.99	0.99	0.99	0.99	0.99	0.99
transition	mon	1		0.5	0.5	0.5	0.5	0.5	0.5	0.86	0.86	0.86	0.86	0.86	0.86	0.63	0.63	0.63	0.63	0.63	0.63	0.5	0.5	0.5	0.5	0.5	0.5	0.86	0.86	0.86	0.86	0.86	0.86	0.63	0.63	0.63	0.63	0.63	0.63
transition	mon	2		0.5	0.5	0.5	0.5	0.5	0.5	0.85	0.85	0.85	0.85	0.85	0.85	0.63	0.63	0.63	0.63	0.63	0.63	0.5	0.5	0.5	0.5	0.5	0.5	0.85	0.85	0.85	0.85	0.85	0.85	0.63	0.63	0.63	0.63	0.63	0.63
transition	mon	3		0.5	0.5	0.5	0.5	0.5	0.5	0.87	0.87	0.87	0.87	0.87	0.87	0.68	0.68	0.68	0.68	0.68	0.68	0.5	0.5	0.5	0.5	0.5	0.5	0.87	0.87	0.87	0.87	0.87	0.87	0.68	0.68	0.68	0.68	0.68	0.68
transition	mon	4		0.61	0.61	0.61	0.61	0.61	0.61	0.74	0.74	0.74	0.74	0.74	0.74	0.68	0.68	0.68	0.68	0.68	0.68	0.61	0.61	0.61	0.61	0.61	0.61	0.74	0.74	0.74	0.74	0.74	0.74	0.68	0.68	0.68	0.68	0.68	0.68
transition	mon	5		0.5	0.5	0.5	0.5	0.5	0.5	0.88	0.88	0.88	0.88	0.88	0.88	0.56	0.56	0.56	0.56	0.56	0.56	0.5	0.5	0.5	0.5	0.5	0.5	0.88	0.88	0.88	0.88	0.88	0.88	0.56	0.56	0.56	0.56	0.56	0.56
transition	mon	6		0.57	0.57	0.57	0.57	0.57	0.57	0.8	0.8	0.8	0.8	0.8	0.8	0.85	0.85	0.85	0.85	0.85	0.85	0.57	0.57	0.57	0.57	0.57	0.57	0.8	0.8	0.8	0.8	0.8	0.8	0.85	0.85	0.85	0.85	0.85	0.85
transition	mon	7		0.56	0.56	0.56	0.56	0.56	0.56	0.77	0.77	0.77	0.77	0.77	0.77	0.74	0.74	0.74	0.74	0.74	0.74	0.56	0.56	0.56	0.56	0.56	0.56	0.77	0.77	0.77	0.77	0.77	0.77	0.74	0.74	0.74	0.74	0.74	0.74
transition	mon	8		0.5	0.5	0.5	0.5	0.5	0.5	0.91	0.91	0.91	0.91	0.91	0.91	0.72	0.72	0.72	0.72	0.72	0.72	0.5	0.5	0.5	0.5	0.5	0.5	0.91	0.91	0.91	0.91	0.91	0.91	0.72	0.72	0.72	0.72	0.72	0.72
transition	mon	9		0.47	0.47	0.47	0.47	0.47	0.47	0.76	0.76	0.76	0.76	0.76	0.76	0.69	0.69	0.69	0.69	0.69	0.69	0.47	0.47	0.47	0.47	0.47	0.47	0.76	0.76	0.76	0.76	0.76	0.76	0.69	0.69	0.69	0.69	0.69	0.69
transition	mon	10		0.16	0.16	0.16	0.16	0.16	0.16	0.64	0.64	0.64	0.64	0.64	0.64	0.8	0.8	0.8	0.8	0.8	0.8	0.16	0.16	0.16	0.16	0.16	0.16	0.64	0.64	0.64	0.64	0.64	0.64	0.8	0.8	0.8	0.8	0.8	0.8
scaling & transition	lin	1		0.99	0.5	0.5	0.5	0.5	0.5	0.96	0.5	0	1	0.73	0.1	0.95	0.5	0.98	0.5	0	0	0.99	0	1	0.11	0	0.57	0.96	0	1	0	0.84	0.5	0.87	0.84	0.18	0.5	0.5	1
scaling & transition	lin	2		0.98	0.5	0	1	0	0	0.93	0	0.55	0.65	0.96	0.5	0.9	0.12	0.5	0.5	1	0	0.98	0.73	0.5	0	1	0.5	0.93	0.5	0.5	1	0.5	0	0.88	0.5	0.5	0.83	0.29	0.5
scaling & transition	lin	3		0.98	0.5	0.5	0.5	0.5	0.5	0.97	0.36	0	0	0.5	1	0.9	1	0	0.5	0.88	0	0.98	0.49	0.5	0.5	1	0.51	0.96	0.69	0.46	0.5	0.5	0.61	0.88	0.45	1	0	0	0.5
scaling & transition	lin	4		0.98	0.5	1	1	0	0.98	0.95	0.5	0.5	0.43	0.06	0.17	0.99	0.5	0.5	0.5	0.43	0.5	0.97	0.5	0.5	0.5	0.95	0.5	0.95	0.01	0	0.24	1	1	0.9	0.5	0.5	0	0	0.5
scaling & transition	lin	5		0.96	0.22	0.53	1	0.96	0.5	0.98	0.5	0.08	0.5	0.99	1	0.96	0	0.5	1	1	0	0.97	0.89	0.45	0.5	0.5	0.5	0.98	0.99	0.86	0	1	0.26	0.93	0.5	1	0.3	0.5	0.5
scaling & transition	lin	6		0.97	0.49	0.86	0.81	0.99	0.69	0.97	0.51	0.82	0.1	0	0.5	0.93	0.5	0.99	1	0.5	0.5	0.98	0.69	0.4	0.72	0.96	0.96	0.97	0	0.5	0.5	0.5	0.58	0.89	0.5	0.99	0.02	0.5	0
scaling & transition	lin	7		0.98	0.54	0	1	0.78	0.52	0.96	0.5	0.5	0.5	0	0.33	0.94	0.5	0.5	0.5	1	0.5	0.98	0.9	0.57	0.95	0.5	0.5	0.97	0.5	0.5	1	0.5	0.5	0.87	0	0	0.5	0	0
scaling & transition	lin	8		1	0.5	1	0	0	0.12	0.98	0.5	0	0.04	0.79	0.5	0.94	0	0.5	0.5	0	0.5	1	0.92	0.92	0	0.95	1	0.98	1	0.5	0.5	0.5	0.74	0.93	0.5	0.5	1	1	1
scaling & transition	lin	9		0.98	0.18	0.54	0.45	0.5	0.51	0.92	1	0.5	1	0.32	0.5	0.89	0.5	0.88	0.5	0.59	0.5	0.98	0.86	0.77	0.05	0	0.54	0.92	0.5	0.5	0.62	0.5	0.5	0.9	0.02	0.3	0.5	0.5	0.67
scaling & transition	lin	10		0.99	1	0.93	0.53	0.4	0.5	0.94	0.5	0	0	0	0.5	0.99	0	0	0	0.5	1	0.98	0.97	0.69	1	0.9	0.5	0.94	0.5	0.5	0.5	0.99	0.5	0.97	0	0	1	0	1
scaling & transition	off	1		0.62	0.5	0.5	0.55	0.5	0.66	0.94	0.94	0.55	0.53	0.78	0.91	0.96	1	0.5	0.5	0.5	0.5	0.62	0.5	0.5	0.5	0.5	0.5	0.94	0.61	0.78	0.91	0.79	0.5	0.89	0.5	0.56	1	0.45	0.5
scaling & transition	off	2		0.55	0.5	0.6	0.5	0.27	0.54	0.89	0.5	0.76	0.89	0.91	0.96	0.9	0.79	0.51	0	0.28	0.5	0.55	0.5	0.52	0.5	0.36	0.5	0.9	0.97	0.5	0.65	0.56	0.97	0.91	0.5	0.92	0.52	0	0.5
scaling & transition	off	3		0.73	0.5	0.5	0.56	0.74	0.46	0.98	0.58	0.9	0.76	0.72	0.47	0.89	0.95	0.48	0.62	0.5	0.18	0.75	0.52	0.5	0.5	0.5	0.52	0.98	0.84	0.95	0.84	0.99	0.83	0.93	0.43	0.79	0.03	0	0.89
scaling & transition	off	4		0.64	0.5	1	0.69	0.5	0.65	0.93	0.5	0.5	0.95	0.5	0.95	0.99	0.74	0.5	0.5	0.88	1	0.64	0.5	0.5	0.5	0.63	0.53	0.95	0.98	0.68	0.5	0.99	0.97	0.9	0.5	0	0.46	1	0.52
scaling & transition	off	5		0.8	0.54	0.5	0.98	0.86	0.5	0.98	0.77	0.47	0.5	0.95	0.92	0.96	0.58	0.55	0.39	0	0.03	0.8	0.68	0.45	0.54	0.29	0.5	0.98	0.99	0.79	0.71	0.99	0.54	0.9	0.44	1	0.5	0.38	0.72
scaling & transition	off	6		0.97	1	0.57	0.77	0.97	0.52	0.97	0.55	0.6	0.62	0.7	0.5	0.94	0.41	1	1	0.51	0.7	0.98	0.47	0.18	0.65	0.96	0.72	0.97	0.95	0.98	0.69	0.5	0.95	0.88	0.5	0.78	0.13	0.62	0.5
scaling & transition	off	7		0.9	0.48	0.87	0.92	0.88	0.81	0.98	0.89	0.55	0.96	0.17	0.9	0.94	0.86	0.17	0.4	0.33	0.5	0.9	0.41	0.87	0.86	0.85	1	0.99	0.47	0.94	0.89	1	0.61	0.86	0.96	0.75	0.5	0.43	0.12
scaling & transition	off	8		0.84	0.57	0.5	0.42	0.71	0.5	0.98	0.5	0.32	0.94	0.95	0.74	0.89	0.54	0.89	0.5	0.5	0.5	0.84	0.95	0.41	0.74	0.7	0.69	0.99	0.99	0.5	0.96	1	0.98	0.89	0.19	0.5	1	0.94	0.16
scaling & transition	off	9		0.99	0.98	0.91	1	0.5	0.93	0.93	0.99	0.5	0.9	0.9	0.84	0.91	0.68	0.65	0.44	0.29	0.5	0.99	0.94	0.94	0.85	0.49	0.92	0.92	0.5	0.57	1	0.74	0.5	0.88	1	0.46	0.0600000000000001	0.55	0.5
scaling & transition	off	10		0.99	0.87	0.98	0.97	0.97	0.87	0.94	0.94	0.95	0.92	0.96	0.94	0.99	0.57	0.5	1	0.93	1	0.99	0.99	0.99	0.99	0.91	0.5	0.94	0.52	0.5	0.58	0.93	0.93	0.99	0.9	0.4	1	0.69	0.34
scaling & transition	con	1		0.84	0.58	0.49	0.5	0.56	0.56	0.94	0.51	0.12	0.99	0.69	0.41	0.96	0.5	0.5	0.5	0.71	0.02	0.84	0.31	0.65	0.17	0.35	0.6	0.94	0.5	0.97	0.65	0.86	0.98	0.88	0.52	0.14	0.9	0.5	1
scaling & transition	con	2		0.76	0.5	1	1	0.01	0.01	0.89	0.2	0.51	0.97	0.98	0.5	0.9	0.15	0.04	0.5	0.84	0	0.78	0.83	0.39	0.0600000000000001	0.97	0.5	0.9	0.5	0.5	1	0.5	0.08	0.89	0.5	0.5	0.51	0.5	0.5
scaling & transition	con	3		0.95	0.5	0.48	0.5	0.5	0.5	0.96	0.48	0	0	0.69	1	0.89	1	0.03	0.5	1	0.82	0.95	0.45	0.5	0.5	1	0.5	0.96	0.96	0.89	0.5	0.5	0.93	0.92	0.5	0.17	0	0.25	1
scaling & transition	con	4		0.71	0.36	0.98	0.62	0.26	0.74	0.94	0	0.5	0.48	0.01	0.4	0.99	0.5	0.5	0.5	0.41	0.5	0.71	0.52	0.73	0.15	0.74	0.59	0.94	0	0.4	0.5	0.46	0.98	0.91	0	0.5	0.05	0	0.5
scaling & transition	con	5		0.76	0.45	0.52	0.99	0.51	0.5	0.99	0.5	0.89	0.51	0.97	1	0.97	1	0.5	1	1	0	0.76	0.52	0.44	0.5	0.56	0.5	0.99	0.97	0.99	0.34	1	0.24	0.93	0.5	1	0	0.5	0.5
scaling & transition	con	6		0.94	0.99	0.82	0.5	1	0.77	0.96	0.56	0.71	0.29	0	0	0.94	0.5	0.39	1	0.5	0.5	0.94	0.99	0.37	0.5	0.72	0.82	0.95	0.08	0.5	0.5	0.82	0.88	0.89	0.5	0.9	0.5	0.5	0
scaling & transition	con	7		0.75	0.52	0.06	0.53	0.86	0.3	0.96	0.46	0.48	0.5	0.48	0.94	0.94	0.5	0.82	0	1	0.5	0.75	0.61	0.24	0.66	0.9	0.63	0.97	0.5	0.5	1	0.5	0.5	0.87	0.01	0	0.5	0	0
scaling & transition	con	8		0.45	0.54	0.9	0.43	0.1	0.45	0.99	0.52	0	0.32	0.88	0.5	0.92	0	0.85	0.5	0	0.5	0.45	0.52	0.03	0	0.72	0.61	0.98	1	0.5	0.91	0.5	0.46	0.88	0.5	0.5	0.94	0.51	1
scaling & transition	con	9		0.93	0.01	0.93	0.94	0.46	0.7	0.9	0.98	0.5	1	0.32	0.59	0.92	0.5	0.5	0.5	0.5	0.47	0.93	0.76	0.5	0.04	0.35	0.95	0.9	0.5	0.42	0.5	0.43	0.44	0.88	0.46	0.24	0.57	0.5	0.5
scaling & transition	con	10		0.99	1	1	0.98	0.95	0.97	0.94	0.5	0	0	0	0.88	0.98	0.29	0.5	0	0.5	0.5	0.99	0.99	0.99	0.44	0.93	0.86	0.94	0.5	0.62	0.49	0.93	0.81	0.98	0.1	0.05	0.98	0	1
scaling & transition	off&con	1		0.5	0.5	0.5	0.5	0.5	0.5	0.94	0.94	0.92	0.92	0.94	0.87	0.96	0.88	0.95	0.92	0.78	0.93	0.5	0.5	0.5	0.5	0.5	0.5	0.94	0.92	0.93	0.95	0.93	0.93	0.89	0.84	0.88	0.89	0.82	0.87
scaling & transition	off&con	2		0.5	0.5	0.5	0.5	0.5	0.5	0.9	0.96	0.89	0.9	0.88	0.9	0.91	0.91	0.92	0.93	0.87	0.76	0.5	0.5	0.5	0.5	0.5	0.5	0.91	0.91	0.91	0.91	0.89	0.9	0.91	0.83	0.88	0.86	0.74	0.85
scaling & transition	off&con	3		0.5	0.5	0.5	0.5	0.5	0.5	0.96	0.96	0.97	0.94	0.95	0.98	0.89	0.91	0.87	0.88	0.87	0.89	0.5	0.5	0.5	0.5	0.5	0.5	0.96	0.98	0.96	0.98	0.97	0.95	0.93	0.92	0.92	0.77	0.79	0.88
scaling & transition	off&con	4		0.61	0.39	0.61	0.61	0.61	0.61	0.92	0.85	0.88	0.92	0.94	0.91	0.99	0.97	0.97	0.99	0.99	0.79	0.61	0.39	0.61	0.61	0.61	0.61	0.92	0.89	0.92	0.92	0.91	0.91	0.91	0.5	0.9	0.92	0.9	0.81
scaling & transition	off&con	5		0.5	0.5	0.5	0.5	0.5	0.5	0.96	0.96	0.98	0.99	0.95	0.98	0.96	0.97	0.91	0.83	0.89	0.87	0.5	0.5	0.5	0.5	0.5	0.5	0.97	0.98	0.99	0.99	0.99	0.96	0.93	0.9	0.83	0.85	0.89	0.9
scaling & transition	off&con	6		0.57	0.57	0.57	0.57	0.57	0.57	0.95	0.92	0.95	0.94	0.94	0.94	0.94	0.92	0.93	0.82	0.88	0.94	0.57	0.57	0.57	0.5	0.57	0.57	0.92	0.92	0.93	0.5	0.94	0.9	0.87	0.5	0.87	0.86	0.82	0.86
scaling & transition	off&con	7		0.56	0.56	0.44	0.44	0.56	0.44	0.98	0.97	0.99	0.96	0.98	0.98	0.94	0.94	0.94	0.88	0.94	0.92	0.56	0.44	0.44	0.56	0.56	0.44	0.98	0.98	0.98	0.97	0.98	0.97	0.85	0.86	0.87	0.84	0.84	0.87
scaling & transition	off&con	8		0.5	0.5	0.5	0.5	0.5	0.5	0.98	0.98	0.98	0.98	0.98	0.98	0.89	0.86	0.89	0.77	0.87	0.89	0.5	0.5	0.5	0.5	0.5	0.5	0.98	0.98	0.98	0.98	0.98	0.98	0.89	0.5	0.79	0.81	0.9	0.8
scaling & transition	off&con	9		0.53	0.47	0.53	0.53	0.47	0.53	0.92	0.82	0.9	0.92	0.9	0.91	0.91	0.91	0.89	0.89	0.81	0.91	0.53	0.53	0.5	0.47	0.53	0.53	0.93	0.86	0.91	0.92	0.91	0.86	0.88	0.87	0.87	0.82	0.86	0.87
scaling & transition	off&con	10		0.84	0.84	0.84	0.84	0.84	0.84	0.93	0.94	0.93	0.93	0.92	0.92	0.99	0.98	0.99	0.87	0.99	0.88	0.84	0.84	0.84	0.84	0.84	0.84	0.94	0.95	0.92	0.93	0.94	0.92	0.99	0.96	0.82	0.96	0.91	0.97
scaling & transition	mon	1		0.5	0.5	0.5	0.5	0.5	0.5	0.86	0.86	0.86	0.86	0.86	0.86	0.63	0.52	0.63	0.63	0.61	0.63	0.5	0.5	0.5	0.5	0.5	0.5	0.86	0.86	0.86	0.86	0.86	0.86	0.63	0.53	0.63	0.63	0.61	0.68
scaling & transition	mon	2		0.5	0.5	0.5	0.5	0.5	0.5	0.85	0.5	0.85	0.85	0.85	0.85	0.63	0.63	0.63	0.63	0.67	0.58	0.5	0.5	0.5	0.5	0.5	0.5	0.85	0.85	0.85	0.85	0.85	0.85	0.63	0.66	0.52	0.63	0.5	0.63
scaling & transition	mon	3		0.5	0.5	0.5	0.5	0.5	0.5	0.87	0.87	0.87	0.87	0.87	0.87	0.68	0.66	0.68	0.68	0.68	0.68	0.5	0.5	0.5	0.5	0.5	0.5	0.87	0.87	0.87	0.87	0.87	0.87	0.68	0.68	0.68	0.58	0.66	0.68
scaling & transition	mon	4		0.61	0.61	0.61	0.61	0.61	0.61	0.74	0.5	0.74	0.74	0.74	0.74	0.68	0.61	0.65	0.68	0.68	0.65	0.61	0.61	0.61	0.61	0.61	0.61	0.74	0.74	0.74	0.74	0.74	0.74	0.68	0.5	0.56	0.68	0.61	0.63
scaling & transition	mon	5		0.5	0.5	0.5	0.5	0.5	0.5	0.88	0.61	0.88	0.94	0.88	0.88	0.56	0.64	0.53	0.63	0.63	0.63	0.5	0.5	0.5	0.5	0.5	0.5	0.88	0.88	0.94	0.94	0.88	0.88	0.56	0.63	0.55	0.63	0.56	0.67
scaling & transition	mon	6		0.57	0.57	0.57	0.57	0.57	0.57	0.8	0.8	0.8	0.75	0.8	0.76	0.85	0.85	0.85	0.85	0.65	0.85	0.57	0.57	0.57	0.57	0.57	0.57	0.8	0.8	0.8	0.5	0.75	0.75	0.85	0.5	0.72	0.72	0.65	0.65
scaling & transition	mon	7		0.56	0.56	0.56	0.56	0.56	0.56	0.77	0.77	0.77	0.64	0.77	0.77	0.74	0.74	0.74	0.69	0.68	0.7	0.56	0.56	0.56	0.56	0.56	0.56	0.77	0.77	0.77	0.77	0.77	0.77	0.74	0.68	0.74	0.53	0.68	0.7
scaling & transition	mon	8		0.5	0.5	0.5	0.5	0.5	0.5	0.91	0.91	0.9	0.91	0.9	0.9	0.72	0.72	0.72	0.59	0.72	0.63	0.5	0.5	0.5	0.5	0.5	0.5	0.91	0.91	0.91	0.91	0.9	0.9	0.72	0.5	0.61	0.72	0.72	0.69
scaling & transition	mon	9		0.47	0.47	0.47	0.47	0.47	0.47	0.76	0.76	0.67	0.76	0.76	0.76	0.69	0.68	0.7	0.58	0.55	0.69	0.47	0.47	0.47	0.47	0.47	0.47	0.76	0.76	0.67	0.76	0.76	0.76	0.69	0.66	0.66	0.7	0.69	0.69
scaling & transition	mon	10		0.16	0.16	0.16	0.16	0.16	0.16	0.64	0.54	0.6	0.6	0.6	0.6	0.8	0.68	0.8	0.8	0.8	0.8	0.16	0.16	0.16	0.16	0.16	0.16	0.64	0.52	0.59	0.54	0.64	0.64	0.8	0.8	0.53	0.8	0.8	0.8
exp	lin	1		0.99	0.99	0.99	0.98	0.97	0.96	0.96	0.96	0.86	0.89	0.9	0.89	0.95	0.88	0.85	0.81	0.79	0.76	0.99	0.99	0.99	0.98	0.97	0.96	0.96	0.95	0.92	0.89	0.89	0.88	0.87	0.87	0.8	0.77	0.8	0.75
exp	lin	2		0.98	0.98	0.98	0.98	0.98	0.98	0.93	0.93	0.91	0.92	0.89	0.89	0.9	0.9	0.83	0.71	0.69	0.7	0.98	0.98	0.98	0.98	0.98	0.98	0.93	0.94	0.91	0.9	0.89	0.88	0.88	0.79	0.77	0.7	0.72	0.69
exp	lin	3		0.98	0.98	0.97	0.97	0.97	0.97	0.97	0.96	0.96	0.94	0.96	0.96	0.9	0.89	0.81	0.68	0.66	0.68	0.98	0.98	0.98	0.98	0.98	0.97	0.96	0.98	0.96	0.94	0.96	0.92	0.88	0.83	0.73	0.67	0.69	0.67
exp	lin	4		0.98	0.97	0.97	0.99	0.98	0.97	0.95	0.95	0.97	0.97	0.95	0.91	0.99	0.92	0.85	0.78	0.74	0.71	0.97	0.97	0.97	0.99	0.98	0.97	0.95	0.99	0.98	0.92	0.9	0.91	0.9	0.86	0.82	0.73	0.72	0.78
exp	lin	5		0.96	0.96	0.96	0.96	0.96	0.96	0.98	0.99	0.96	0.94	0.95	0.96	0.96	0.95	0.92	0.92	0.91	0.91	0.97	0.96	0.96	0.96	0.96	0.96	0.98	0.99	0.95	0.95	0.96	0.95	0.93	0.91	0.92	0.9	0.87	0.8
exp	lin	6		0.97	0.96	0.97	0.97	0.97	0.97	0.97	0.94	0.94	0.94	0.92	0.92	0.93	0.93	0.82	0.82	0.77	0.8	0.98	0.97	0.98	0.98	0.98	0.98	0.97	0.94	0.94	0.91	0.91	0.92	0.89	0.88	0.85	0.82	0.81	0.81
exp	lin	7		0.98	0.98	0.98	0.97	0.97	0.97	0.96	0.97	0.95	0.94	0.93	0.93	0.94	0.88	0.86	0.79	0.78	0.71	0.98	0.98	0.98	0.97	0.97	0.97	0.97	0.96	0.94	0.94	0.93	0.93	0.87	0.83	0.84	0.8	0.72	0.7
exp	lin	8		1	1	0.98	1	1	1	0.98	0.98	0.96	0.97	0.98	0.98	0.94	0.88	0.79	0.74	0.69	0.67	1	1	0.98	1	1	1	0.98	0.98	0.97	0.97	0.97	0.98	0.93	0.85	0.73	0.72	0.67	0.68
exp	lin	9		0.98	0.98	0.98	0.98	0.98	0.98	0.92	0.93	0.89	0.89	0.9	0.89	0.89	0.85	0.81	0.84	0.81	0.84	0.98	0.98	0.98	0.98	0.98	0.98	0.92	0.92	0.88	0.89	0.9	0.89	0.9	0.86	0.79	0.83	0.84	0.81
exp	lin	10		0.99	0.99	0.99	0.99	0.98	0.98	0.94	0.94	0.94	0.94	0.93	0.91	0.99	0.96	0.94	0.93	0.88	0.84	0.98	0.98	0.99	0.99	0.98	0.98	0.94	0.95	0.94	0.94	0.93	0.93	0.97	0.94	0.89	0.85	0.84	0.79
exp	off	1		0.62	0.85	0.8	0.78	0.76	0.76	0.94	0.94	0.86	0.86	0.87	0.86	0.96	0.91	0.89	0.79	0.75	0.73	0.62	0.85	0.8	0.78	0.76	0.76	0.94	0.93	0.92	0.89	0.84	0.84	0.89	0.88	0.85	0.8	0.77	0.76
exp	off	2		0.55	0.76	0.77	0.76	0.76	0.5	0.89	0.89	0.9	0.88	0.88	0.88	0.9	0.88	0.81	0.71	0.69	0.69	0.55	0.76	0.77	0.76	0.76	0.5	0.9	0.9	0.89	0.89	0.89	0.88	0.91	0.81	0.78	0.71	0.7	0.67
exp	off	3		0.73	0.95	0.95	0.94	0.95	0.95	0.98	0.97	0.96	0.96	0.95	0.93	0.89	0.88	0.79	0.67	0.66	0.67	0.75	0.95	0.95	0.95	0.95	0.94	0.98	0.96	0.96	0.93	0.94	0.93	0.93	0.84	0.75	0.67	0.68	0.65
exp	off	4		0.64	0.72	0.69	0.7	0.7	0.65	0.93	0.95	0.96	0.95	0.94	0.93	0.99	0.91	0.86	0.8	0.74	0.73	0.64	0.71	0.69	0.7	0.7	0.65	0.95	0.96	0.98	0.96	0.94	0.93	0.9	0.86	0.84	0.72	0.75	0.77
exp	off	5		0.8	0.76	0.71	0.62	0.69	0.62	0.98	0.99	0.99	0.96	0.96	0.96	0.96	0.95	0.92	0.89	0.91	0.91	0.8	0.73	0.74	0.77	0.69	0.62	0.98	0.99	0.99	0.96	0.95	0.96	0.9	0.92	0.93	0.94	0.88	0.85
exp	off	6		0.97	0.93	0.94	0.94	0.95	0.95	0.97	0.94	0.91	0.91	0.92	0.93	0.94	0.91	0.81	0.82	0.77	0.79	0.98	0.94	0.94	0.95	0.94	0.94	0.97	0.95	0.9	0.92	0.94	0.94	0.88	0.9	0.86	0.81	0.83	0.79
exp	off	7		0.9	0.77	0.77	0.5	0.5	0.5	0.98	0.99	0.96	0.96	0.99	0.98	0.94	0.88	0.86	0.79	0.75	0.72	0.9	0.76	0.76	0.5	0.5	0.5	0.99	0.98	0.98	0.97	0.99	0.97	0.86	0.84	0.84	0.78	0.71	0.69
exp	off	8		0.84	0.5	0.5	0.5	0.5	0.5	0.98	0.98	0.99	0.97	0.98	0.98	0.89	0.88	0.78	0.72	0.73	0.76	0.84	0.5	0.5	0.5	0.5	0.5	0.99	0.98	0.98	0.99	0.98	0.98	0.89	0.77	0.71	0.73	0.65	0.66
exp	off	9		0.99	0.92	0.93	0.93	0.93	0.91	0.93	0.92	0.9	0.91	0.91	0.9	0.91	0.9	0.86	0.84	0.81	0.82	0.99	0.93	0.92	0.93	0.93	0.91	0.92	0.89	0.9	0.89	0.89	0.89	0.88	0.83	0.83	0.83	0.84	0.81
exp	off	10		0.99	0.99	0.99	0.98	0.97	0.97	0.94	0.94	0.94	0.94	0.94	0.92	0.99	0.95	0.92	0.87	0.85	0.81	0.99	0.99	0.99	0.98	0.97	0.97	0.94	0.94	0.94	0.94	0.94	0.92	0.99	0.95	0.9	0.85	0.83	0.78
exp	con	1		0.84	0.95	0.97	0.97	0.98	0.98	0.94	0.95	0.89	0.9	0.9	0.88	0.96	0.9	0.88	0.83	0.8	0.75	0.84	0.95	0.97	0.97	0.98	0.98	0.94	0.94	0.9	0.89	0.89	0.88	0.88	0.88	0.85	0.8	0.76	0.77
exp	con	2		0.76	0.95	0.96	0.96	0.97	0.98	0.89	0.94	0.92	0.93	0.9	0.89	0.9	0.89	0.8	0.7	0.69	0.71	0.78	0.95	0.96	0.96	0.97	0.98	0.9	0.92	0.91	0.93	0.9	0.88	0.89	0.78	0.72	0.74	0.69	0.7
exp	con	3		0.95	0.98	0.98	0.98	0.98	0.98	0.96	0.96	0.97	0.95	0.95	0.95	0.89	0.89	0.8	0.68	0.68	0.68	0.95	0.98	0.98	0.98	0.98	0.98	0.96	0.96	0.97	0.95	0.95	0.95	0.92	0.86	0.72	0.67	0.68	0.67
exp	con	4		0.71	0.79	0.88	0.93	0.92	0.93	0.94	0.95	0.95	0.92	0.97	0.96	0.99	0.92	0.86	0.76	0.74	0.72	0.71	0.81	0.88	0.93	0.92	0.93	0.94	0.95	0.95	0.93	0.95	0.96	0.91	0.86	0.82	0.74	0.68	0.69
exp	con	5		0.76	0.91	0.93	0.93	0.94	0.95	0.99	0.99	0.96	0.95	0.96	0.96	0.97	0.95	0.92	0.91	0.92	0.91	0.76	0.93	0.93	0.93	0.94	0.95	0.99	0.99	0.99	0.98	0.96	0.96	0.93	0.91	0.92	0.92	0.87	0.85
exp	con	6		0.94	0.85	0.77	0.65	0.61	0.56	0.96	0.95	0.95	0.94	0.92	0.92	0.94	0.92	0.81	0.82	0.77	0.8	0.94	0.84	0.76	0.65	0.61	0.56	0.95	0.95	0.95	0.92	0.92	0.93	0.89	0.89	0.85	0.82	0.83	0.78
exp	con	7		0.75	0.5	0.62	0.66	0.71	0.72	0.96	0.99	0.97	0.94	0.92	0.92	0.94	0.88	0.86	0.79	0.74	0.7	0.75	0.5	0.62	0.66	0.71	0.72	0.97	0.98	0.97	0.94	0.92	0.91	0.87	0.83	0.84	0.78	0.74	0.7
exp	con	8		0.45	0.81	0.9	0.94	0.96	0.96	0.99	0.98	0.97	0.97	0.98	0.98	0.92	0.89	0.76	0.76	0.69	0.67	0.45	0.8	0.9	0.94	0.96	0.96	0.98	0.98	0.98	0.97	0.98	0.98	0.88	0.77	0.71	0.71	0.65	0.66
exp	con	9		0.93	0.84	0.7	0.52	0.52	0.52	0.9	0.92	0.89	0.89	0.9	0.89	0.92	0.87	0.81	0.84	0.81	0.84	0.93	0.84	0.7	0.52	0.52	0.52	0.9	0.9	0.89	0.89	0.9	0.9	0.88	0.85	0.81	0.82	0.81	0.8
exp	con	10		0.99	0.98	0.95	0.92	0.9	0.87	0.94	0.94	0.94	0.94	0.93	0.93	0.98	0.95	0.94	0.91	0.88	0.84	0.99	0.99	0.95	0.92	0.9	0.87	0.94	0.94	0.95	0.94	0.93	0.94	0.98	0.94	0.91	0.86	0.84	0.81
exp	off&con	1		0.5	0.5	0.5	0.5	0.5	0.5	0.94	0.95	0.93	0.84	0.81	0.85	0.96	0.91	0.89	0.8	0.75	0.73	0.5	0.5	0.5	0.5	0.5	0.5	0.94	0.93	0.93	0.91	0.81	0.83	0.89	0.88	0.85	0.79	0.77	0.76
exp	off&con	2		0.5	0.5	0.5	0.5	0.5	0.5	0.9	0.94	0.89	0.86	0.86	0.86	0.91	0.91	0.8	0.73	0.68	0.69	0.5	0.5	0.5	0.5	0.5	0.5	0.91	0.92	0.89	0.87	0.86	0.86	0.91	0.83	0.74	0.73	0.68	0.7
exp	off&con	3		0.5	0.5	0.5	0.5	0.5	0.5	0.96	0.97	0.96	0.94	0.93	0.94	0.89	0.89	0.79	0.67	0.68	0.67	0.5	0.5	0.5	0.5	0.5	0.5	0.96	0.98	0.97	0.96	0.94	0.93	0.93	0.85	0.77	0.73	0.66	0.65
exp	off&con	4		0.61	0.61	0.61	0.61	0.61	0.61	0.92	0.95	0.94	0.96	0.97	0.94	0.99	0.91	0.87	0.8	0.74	0.72	0.61	0.61	0.61	0.61	0.61	0.61	0.92	0.95	0.95	0.96	0.97	0.94	0.91	0.86	0.84	0.7	0.68	0.66
exp	off&con	5		0.5	0.5	0.5	0.5	0.5	0.5	0.96	0.99	0.97	0.97	0.96	0.96	0.96	0.94	0.92	0.89	0.91	0.91	0.5	0.5	0.5	0.5	0.5	0.5	0.97	0.99	0.97	0.96	0.97	0.96	0.93	0.93	0.92	0.94	0.87	0.86
exp	off&con	6		0.57	0.57	0.57	0.57	0.57	0.57	0.95	0.96	0.91	0.92	0.92	0.93	0.94	0.92	0.81	0.82	0.76	0.79	0.57	0.57	0.57	0.57	0.57	0.57	0.92	0.95	0.92	0.92	0.92	0.93	0.87	0.91	0.85	0.81	0.81	0.79
exp	off&con	7		0.56	0.56	0.44	0.44	0.44	0.44	0.98	0.97	0.94	0.91	0.89	0.9	0.94	0.88	0.86	0.79	0.74	0.72	0.56	0.5	0.44	0.44	0.44	0.44	0.98	0.97	0.95	0.91	0.89	0.9	0.85	0.84	0.84	0.78	0.73	0.68
exp	off&con	8		0.5	0.5	0.5	0.5	0.5	0.5	0.98	0.98	0.99	0.97	0.98	0.98	0.89	0.88	0.79	0.72	0.74	0.76	0.5	0.5	0.5	0.5	0.5	0.5	0.98	0.98	0.99	0.97	0.98	0.98	0.89	0.79	0.73	0.75	0.69	0.73
exp	off&con	9		0.53	0.53	0.53	0.47	0.47	0.47	0.92	0.9	0.92	0.91	0.92	0.92	0.91	0.9	0.88	0.84	0.81	0.82	0.53	0.53	0.53	0.47	0.47	0.47	0.93	0.91	0.92	0.91	0.92	0.92	0.88	0.83	0.82	0.84	0.84	0.77
exp	off&con	10		0.84	0.84	0.84	0.84	0.84	0.84	0.93	0.94	0.94	0.94	0.95	0.92	0.99	0.95	0.92	0.87	0.85	0.81	0.84	0.84	0.84	0.84	0.84	0.84	0.94	0.94	0.94	0.94	0.94	0.92	0.99	0.95	0.91	0.85	0.84	0.78
exp	mon	1		0.5	0.5	0.5	0.5	0.5	0.5	0.86	0.86	0.86	0.86	0.86	0.86	0.63	0.72	0.63	0.66	0.66	0.66	0.5	0.5	0.5	0.5	0.5	0.5	0.86	0.86	0.86	0.86	0.86	0.86	0.63	0.72	0.63	0.66	0.66	0.66
exp	mon	2		0.5	0.5	0.5	0.5	0.5	0.5	0.85	0.85	0.85	0.85	0.85	0.85	0.63	0.63	0.63	0.67	0.67	0.67	0.5	0.5	0.5	0.5	0.5	0.5	0.85	0.85	0.85	0.85	0.85	0.85	0.63	0.63	0.63	0.67	0.67	0.67
exp	mon	3		0.5	0.5	0.5	0.5	0.5	0.5	0.87	0.87	0.87	0.89	0.89	0.89	0.68	0.56	0.68	0.68	0.68	0.68	0.5	0.5	0.5	0.5	0.5	0.5	0.87	0.87	0.87	0.89	0.89	0.89	0.68	0.56	0.68	0.68	0.68	0.68
exp	mon	4		0.61	0.61	0.61	0.61	0.61	0.61	0.74	0.74	0.74	0.74	0.74	0.66	0.68	0.7	0.63	0.63	0.6	0.6	0.61	0.61	0.61	0.61	0.61	0.61	0.74	0.74	0.74	0.74	0.74	0.66	0.68	0.7	0.63	0.63	0.6	0.6
exp	mon	5		0.5	0.5	0.5	0.5	0.5	0.5	0.88	0.94	0.88	0.88	0.69	0.69	0.56	0.69	0.56	0.61	0.54	0.54	0.5	0.5	0.5	0.5	0.5	0.5	0.88	0.94	0.88	0.88	0.69	0.69	0.56	0.69	0.56	0.61	0.54	0.54
exp	mon	6		0.57	0.57	0.57	0.57	0.57	0.57	0.8	0.75	0.8	0.8	0.8	0.8	0.85	0.85	0.73	0.73	0.63	0.63	0.57	0.57	0.57	0.57	0.57	0.57	0.8	0.75	0.8	0.8	0.8	0.8	0.85	0.85	0.73	0.73	0.63	0.63
exp	mon	7		0.56	0.56	0.56	0.56	0.56	0.56	0.77	0.77	0.77	0.77	0.77	0.77	0.74	0.74	0.7	0.5	0.62	0.62	0.56	0.56	0.56	0.56	0.56	0.56	0.77	0.77	0.77	0.77	0.77	0.77	0.74	0.74	0.7	0.5	0.62	0.62
exp	mon	8		0.5	0.5	0.5	0.5	0.5	0.5	0.91	0.91	0.9	0.46	0.46	0.4	0.72	0.59	0.72	0.72	0.72	0.69	0.5	0.5	0.5	0.5	0.5	0.5	0.91	0.91	0.9	0.46	0.46	0.4	0.72	0.59	0.72	0.72	0.72	0.69
exp	mon	9		0.47	0.47	0.47	0.47	0.47	0.47	0.76	0.67	0.76	0.76	0.76	0.76	0.69	0.73	0.69	0.58	0.58	0.58	0.47	0.47	0.47	0.47	0.47	0.47	0.76	0.67	0.76	0.76	0.76	0.76	0.69	0.73	0.69	0.58	0.58	0.58
exp	mon	10		0.16	0.16	0.16	0.16	0.16	0.16	0.64	0.56	0.42	0.42	0.42	0.42	0.8	0.8	0.8	0.57	0.57	0.57	0.16	0.16	0.16	0.16	0.16	0.16	0.64	0.56	0.42	0.42	0.42	0.42	0.8	0.8	0.8	0.57	0.57	0.57
exponential	lin	1		0.99	0.5	0.6	0.19	0	0.31	0.96	0.5	0.5	0.5	1	0.21	0.95	1	0.5	0.5	1	0.5	0.99	0.5	0	0.94	0.9	0.5	0.96	0.5	0.6	1	1	0.5	0.87	0.5	0.5	0.5	0.03	0.29
exponential	lin	2		0.98	0.43	0.01	0.5	0.4	1	0.93	0.99	0.5	0.5	0.5	0.5	0.9	1	0.5	0	0.5	0.5	0.98	0.5	0.5	0.5	0.5	0.58	0.93	0.53	0.91	0.64	0.5	0.6	0.88	1	0.5	1	0	0.09
exponential	lin	3		0.98	1	0.51	0.99	0.5	0.6	0.97	0.1	0.53	0.12	0.5	1	0.9	0	0.5	0.5	0.5	0	0.98	1	1	0.66	0	0.98	0.96	0	1	0.75	0.5	0.8	0.88	0.5	0.5	0	0.5	0.49
exponential	lin	4		0.98	0.5	0.5	0.5	0.01	0.97	0.95	0.5	0.32	0.39	0.5	0.5	0.99	0	0.5	0	0.5	1	0.97	0	0.96	0.51	0.86	0.5	0.95	0.31	0.17	0.5	0.5	0.94	0.9	0	0.5	0.5	1	0.35
exponential	lin	5		0.96	1	0.5	0.9	0.5	1	0.98	0.99	0.78	1	0.65	0.5	0.96	0.5	0.5	0.5	0	0.5	0.97	0.72	0.08	0.94	0.6	0.46	0.98	0.98	0.5	0	0.4	0	0.93	0.5	0.5	1	0.5	0.28
exponential	lin	6		0.97	0.96	0.96	0.48	0.91	0.87	0.97	0.52	0	0.5	0	0	0.93	0.5	1	1	0.5	1	0.98	0.57	0.99	0.96	0.55	0.98	0.97	0.5	1	0.5	0.88	0.11	0.89	1	0	0.5	0	0.13
exponential	lin	7		0.98	0.7	0.22	1	1	0.97	0.96	0.62	0.57	1	0.5	0	0.94	0.5	0.5	0.5	0.5	0.5	0.98	1	0.73	0.98	0.99	0.5	0.97	0	0.87	0.51	0.5	0.68	0.87	0	0.63	0.99	1	0.5
exponential	lin	8		1	0.5	0.5	1	0.52	0.95	0.98	0.51	0.08	0.5	0.13	0	0.94	0.5	0.5	0.5	0.79	1	1	0.5	0.55	0.5	0.5	0.68	0.98	0	1	0.29	0	0.5	0.93	0.5	0.95	0.5	0.42	0.01
exponential	lin	9		0.98	0.49	0.5	0.66	0.99	0.5	0.92	0.09	0	0.5	0.5	0.5	0.89	1	0.58	0.5	0.5	0.8	0.98	0.98	0.92	0.5	0.5	0.5	0.92	0.5	0.5	0	0.5	0.5	0.9	0.5	0.5	0.5	0.5	1
exponential	lin	10		0.99	0.46	0.63	0.89	0.49	0.52	0.94	0.38	0	0.5	0	0.5	0.99	0.5	1	0	0.36	0.34	0.98	0.51	0.5	0.5	0.56	0.5	0.94	0.48	1	0	0.93	0.83	0.97	0.5	1	0.5	0	0.08
exponential	off	1		0.62	0.46	0.5	0.23	0	0.5	0.94	0.5	0.49	0.51	1	0.34	0.96	0.99	0.5	0.53	1	0.73	0.62	0.33	0.08	0.87	0.78	0.5	0.94	0.5	0.92	1	1	0.63	0.89	0.5	0.5	0.6	0.29	0.34
exponential	off	2		0.55	0.52	0.11	0.5	0.47	1	0.89	0.95	0.52	0.5	0.5	0.52	0.9	0.99	0.5	0	0.59	0.73	0.55	0.5	0.5	0.5	0.5	0.69	0.9	0.58	0.91	0.87	0.64	0.78	0.91	1	0.5	1	0.37	0.18
exponential	off	3		0.73	0.9	0.62	0.97	0.55	0.65	0.98	0.46	0.61	0.28	0.77	0.95	0.89	0.2	0.5	0.5	0.49	0.37	0.75	1	1	0.75	0	0.97	0.98	0	1	0.74	0.5	0.86	0.93	0.5	0.5	0.09	0.5	0.65
exponential	off	4		0.64	0.67	0.67	0.5	0.9	0.82	0.93	0.5	0.39	0.46	0.52	0.5	0.99	0.21	0.5	0	0.5	1	0.64	0.5	0.74	0.68	0.5	0.6	0.95	0.42	0.76	0.5	0.43	0.96	0.9	0	0.5	0.5	0.94	0.44
exponential	off	5		0.8	1	0.5	0.91	0.5	0.99	0.98	0.99	0.99	1	0.94	0.5	0.96	0.5	0.5	0.5	0	0.5	0.8	0.5	0.05	0.94	0.8	0.1	0.98	0.97	0.5	0.2	0.42	0.13	0.9	0.5	0.5	0.82	0.52	0.44
exponential	off	6		0.97	0.91	0.92	0.48	0.89	0.81	0.97	0.5	0.12	0.5	0	0	0.94	0.5	1	0.99	0.5	0.81	0.98	0.95	0.9	0.66	0.5	0.94	0.97	0.68	1	0.5	0.96	0.34	0.88	1	0.01	0.5	0	0.66
exponential	off	7		0.9	0.82	0.5	0.6	0.49	0.5	0.98	0.77	0.84	1	0.46	0.02	0.94	0.82	0.5	0.5	0.83	0.5	0.9	0.22	0.87	0.56	0.89	0.56	0.99	0.01	0.96	0.74	0.51	0.9	0.86	0	0.88	0.96	0.9	0.83
exponential	off	8		0.84	0.5	0.5	0.59	0.5	0.43	0.98	0.66	1	0.5	0.86	0.39	0.89	0.5	0.5	0.5	0.84	0.91	0.84	0.5	0.5	0.5	0.46	0.5	0.99	0.02	1	0.33	0.03	0.61	0.89	0.5	0.87	0.5	0.89	0.37
exponential	off	9		0.99	0.5	0.48	0.5	0.43	0.5	0.93	0.26	0.22	0.5	0.6	0.5	0.91	1	0.84	0.53	0.5	0.8	0.99	0.9	1	0.5	0.5	0.69	0.92	0.5	0.5	0.19	0.51	0.5	0.88	0.71	0.5	0.5	0.5	0.95
exponential	off	10		0.99	0.89	0.95	0.49	1	0.99	0.94	0.48	0.26	0.5	0.36	0.5	0.99	0.5	0.95	0	0.5	0.23	0.99	0.99	0.5	0.98	0.56	0.53	0.94	0.48	0.97	0.7	0.94	1	0.99	0.81	0.96	0.5	0.04	0.4
exponential	con	1		0.84	0.49	0.47	0.22	0	0.21	0.94	0.5	0.5	0.5	1	0.24	0.96	1	0.5	0.5	1	0.5	0.84	0.4	0.01	0.92	0.88	0.5	0.94	0.5	0.82	1	1	0.5	0.88	0.5	0.5	0.5	0.03	0.29
exponential	con	2		0.76	0.39	0.03	0.5	0.45	1	0.89	0.98	0.5	0.49	0.5	0.5	0.9	1	0.5	0	0.5	0.5	0.78	0.48	0.5	0.5	0.5	0.58	0.9	0.54	0.9	0.7	0.5	0.6	0.89	1	0.5	1	0	0.09
exponential	con	3		0.95	0.99	0.52	0.99	0.5	0.51	0.96	0.28	0.53	0.17	0.51	0.99	0.89	0.11	0.5	0.5	0.5	0.04	0.95	1	1	0.66	0	0.98	0.96	0	1	0.77	0.5	0.81	0.92	0.5	0.5	0	0.5	0.5
exponential	con	4		0.71	0.7	0.65	0.5	0.65	0.97	0.94	0.5	0.33	0.45	0.5	0.5	0.99	0.04	0.5	0	0.5	1	0.71	0.04	0.81	0.5	0.75	0.62	0.94	0.37	0.19	0.5	0.5	0.94	0.91	0	0.5	0.5	1	0.35
exponential	con	5		0.76	1	0.5	0.89	0.5	1	0.99	1	0.79	1	0.55	0.5	0.97	0.5	0.5	0.5	0	0.5	0.76	0.37	0.0600000000000001	0.9	0.59	0.46	0.99	0.99	0.5	0.0600000000000001	0.4	0	0.93	0.5	0.5	1	0.5	0.28
exponential	con	6		0.94	0.85	0.72	0.43	0.81	0.6	0.96	0.5	0	0.5	0	0	0.94	0.5	1	1	0.5	1	0.94	0.97	0.75	0.5	0.5	0.7	0.95	0.51	1	0.5	0.9	0.11	0.89	1	0	0.5	0	0.15
exponential	con	7		0.75	0.76	0.14	0.77	0.92	0.69	0.96	0.65	0.64	1	0.5	0	0.94	0.55	0.5	0.5	0.5	0.5	0.75	0.1	0.71	0.75	0.98	0.57	0.97	0	0.92	0.51	0.5	0.67	0.87	0	0.75	0.99	1	0.5
exponential	con	8		0.45	0.5	0.5	1	0.55	0.96	0.99	0.51	0.38	0.5	0.38	0.01	0.92	0.5	0.5	0.5	0.83	1	0.45	0.5	0.53	0.5	0.46	0.64	0.98	0	1	0.29	0	0.5	0.88	0.5	0.93	0.5	0.42	0.01
exponential	con	9		0.93	0.06	0.47	0.5	0.21	0.45	0.9	0.12	0	0.5	0.5	0.5	0.92	1	0.64	0.5	0.5	0.8	0.93	0.77	0.98	0.5	0.47	0.5	0.9	0.5	0.5	0	0.5	0.5	0.88	0.5	0.5	0.5	0.5	1
exponential	con	10		0.99	0.91	0.84	0.49	1	0.83	0.94	0.45	0.07	0.5	0.04	0.5	0.98	0.5	1	0	0.43	0.33	0.99	0.92	0.5	0.86	0.5	0.5	0.94	0.48	1	0	0.87	0.83	0.98	0.54	1	0.5	0	0.17
exponential	off&con	1		0.5	0.5	0.5	0.5	0.5	0.5	0.94	0.91	0.92	0.74	0.91	0.57	0.96	0.91	0.5	0.74	0.99	0.82	0.5	0.5	0.5	0.5	0.5	0.5	0.94	0.92	0.93	0.5	0.99	0.8	0.89	0.5	0.89	0.81	0.35	0.38
exponential	off&con	2		0.5	0.5	0.5	0.5	0.5	0.5	0.9	0.94	0.78	0.59	0.8	0.74	0.91	0.95	0.97	0.01	0.82	0.72	0.5	0.5	0.5	0.5	0.5	0.5	0.91	0.87	0.9	0.87	0.76	0.82	0.91	0.91	0.5	0.99	0.44	0.37
exponential	off&con	3		0.5	0.5	0.5	0.5	0.5	0.5	0.96	0.96	0.92	0.98	0.87	0.95	0.89	0.5	0.5	0.75	0.48	0.4	0.5	0.5	0.5	0.5	0.5	0.5	0.96	0.5	0.97	0.97	0.71	0.89	0.93	0.5	0.84	0.5	0.5	0.73
exponential	off&con	4		0.61	0.61	0.61	0.39	0.61	0.61	0.92	0.93	0.89	0.75	0.9	0.7	0.99	0.88	0.9	0.09	0.59	0.98	0.61	0.39	0.61	0.61	0.61	0.61	0.92	0.5	0.93	0.91	0.83	0.96	0.91	0.71	0.77	0.9	0.94	0.43
exponential	off&con	5		0.5	0.5	0.5	0.5	0.5	0.5	0.96	0.99	0.99	0.97	0.96	0.96	0.96	0.62	0.65	0.51	0.05	0.5	0.5	0.5	0.5	0.5	0.5	0.5	0.97	0.97	0.98	0.64	0.97	0.99	0.93	0.83	0.53	0.81	0.54	0.39
exponential	off&con	6		0.57	0.57	0.57	0.57	0.57	0.57	0.95	0.93	0.82	0.91	0.95	0.95	0.94	0.5	0.96	0.84	0.51	0.87	0.57	0.57	0.57	0.57	0.43	0.57	0.92	0.92	0.99	0.89	0.95	0.85	0.87	0.9	0.45	0.5	0.51	0.76
exponential	off&con	7		0.56	0.56	0.44	0.44	0.44	0.44	0.98	0.5	0.96	1	0.7	0.1	0.94	0.89	0.5	0.68	0.87	0.52	0.56	0.56	0.56	0.44	0.56	0.56	0.98	0.5	0.97	0.86	0.91	0.99	0.85	0.9	0.87	0.87	0.75	0.85
exponential	off&con	8		0.5	0.5	0.5	0.5	0.5	0.5	0.98	0.99	0.96	0.96	0.9	0.69	0.89	0.87	0.5	0.5	0.79	0.87	0.5	0.5	0.5	0.5	0.5	0.5	0.98	0.96	0.94	0.83	0.6	0.96	0.89	0.8	0.85	0.89	0.78	0.37
exponential	off&con	9		0.53	0.47	0.47	0.47	0.53	0.47	0.92	0.92	0.85	0.82	0.72	0.74	0.91	0.85	0.91	0.84	0.5	0.83	0.53	0.53	0.53	0.47	0.47	0.53	0.93	0.89	0.85	0.62	0.67	0.53	0.88	0.86	0.5	0.5	0.5	0.94
exponential	off&con	10		0.84	0.84	0.84	0.84	0.84	0.84	0.93	0.92	0.88	0.58	0.48	0.49	0.99	0.93	0.9	0.33	0.5	0.29	0.84	0.84	0.84	0.84	0.84	0.84	0.94	0.94	0.96	0.93	0.93	0.99	0.99	0.92	0.92	0.91	0.61	0.81
exponential	mon	1		0.5	0.5	0.5	0.5	0.5	0.5	0.86	0.86	0.86	0.59	0.86	0.59	0.63	0.5	0.61	0.63	0.64	0.63	0.5	0.5	0.5	0.5	0.5	0.5	0.86	0.86	0.86	0.59	0.7	0.59	0.63	0.5	0.68	0.66	0.55	0.59
exponential	mon	2		0.5	0.5	0.5	0.5	0.5	0.5	0.85	0.85	0.85	0.71	0.82	0.71	0.63	0.54	0.5	0.63	0.63	0.67	0.5	0.5	0.5	0.5	0.5	0.5	0.85	0.5	0.85	0.85	0.85	0.85	0.63	0.54	0.5	0.63	0.63	0.67
exponential	mon	3		0.5	0.5	0.5	0.5	0.5	0.5	0.87	0.61	0.87	0.87	0.87	0.61	0.68	0.6	0.48	0.5	0.56	0.68	0.5	0.5	0.5	0.5	0.5	0.5	0.87	0.5	0.87	0.89	0.55	0.55	0.68	0.5	0.66	0.51	0.48	0.68
exponential	mon	4		0.61	0.61	0.61	0.61	0.61	0.61	0.74	0.81	0.74	0.5	0.74	0.66	0.68	0.71	0.65	0.6	0.6	0.69	0.61	0.61	0.61	0.61	0.61	0.61	0.74	0.5	0.74	0.81	0.74	0.74	0.68	0.5	0.5	0.5	0.62	0.62
exponential	mon	5		0.5	0.5	0.5	0.5	0.5	0.5	0.88	0.94	0.94	0.88	0.88	0.94	0.56	0.58	0.58	0.5	0.65	0.55	0.5	0.5	0.5	0.5	0.5	0.5	0.88	0.52	0.94	0.88	0.88	0.94	0.56	0.63	0.58	0.58	0.56	0.54
exponential	mon	6		0.57	0.57	0.57	0.57	0.57	0.57	0.8	0.75	0.57	0.57	0.5	0.5	0.85	0.85	0.85	0.54	0.65	0.73	0.57	0.57	0.57	0.57	0.57	0.57	0.8	0.76	0.75	0.76	0.8	0.57	0.85	0.85	0.6	0.73	0.85	0.73
exponential	mon	7		0.56	0.56	0.56	0.56	0.56	0.56	0.77	0.5	0.77	0.77	0.77	0.77	0.74	0.51	0.7	0.68	0.62	0.62	0.56	0.56	0.56	0.56	0.56	0.56	0.77	0.5	0.77	0.77	0.66	0.64	0.74	0.5	0.74	0.68	0.7	0.63
exponential	mon	8		0.5	0.5	0.5	0.5	0.5	0.5	0.91	0.91	0.91	0.9	0.51	0.51	0.72	0.5	0.54	0.6	0.72	0.69	0.5	0.5	0.5	0.5	0.5	0.5	0.91	0.51	0.9	0.9	0.9	0.46	0.72	0.59	0.59	0.52	0.72	0.69
exponential	mon	9		0.47	0.47	0.47	0.47	0.47	0.47	0.76	0.67	0.76	0.76	0.76	0.76	0.69	0.65	0.58	0.69	0.55	0.59	0.47	0.47	0.47	0.47	0.47	0.47	0.76	0.67	0.76	0.54	0.76	0.76	0.69	0.48	0.49	0.55	0.7	0.59
exponential	mon	10		0.16	0.16	0.16	0.16	0.16	0.16	0.64	0.56	0.59	0.52	0.56	0.52	0.8	0.71	0.68	0.53	0.68	0.57	0.16	0.16	0.16	0.16	0.16	0.16	0.64	0.56	0.56	0.42	0.42	0.42	0.8	0.71	0.8	0.5	0.8	0.57

## Sheet: Transcriptome Data
Transcriptome datasets
Accuracies		dataset	ALCALAY	BOERSMA	DYRSKJOET	ESTILO	GOBBLE_dediff_vs_welldiff	HUMMEL	IWAMOTO	JONES	KIMPEL	KURIAKOSE	LANDI	LU	ORSMARK	SHIPP	SINGH	STANKE	STRUNNIKOVA	SUN	VILAR	WANG	WANG_normal_vs_tumor	XU	KIDNEY_I	KIDNEY_II	KIDNEY_III	TISSUES_III	TISSUES_IV
	classifier
	R2-lin		97.44	92	94.5	95.26	90.87	92.72	70.71	96.52	100	95	98.97	87.81	95.71	98.31	91.47	89.31	93.89	68.99	97.65	90.97	96.72	95.9	97.89	94.35	95.02	96.75	99.82
	R2-off		97.44	92.11	94.5	95.26	91.2	92.72	70	96.63	100	94.77	98.97	87.81	95.43	98.31	91.37	88.97	93.89	68.99	97.65	90.97	96.64	95.9	96.67	94.03	94.78	97.11	99.82
	R2-con		97.44	92	94.5	95.26	90.87	92.72	70.36	96.52	100	94.77	98.97	87.81	95.43	98.31	91.37	89.31	93.89	68.86	97.65	90.97	96.68	95.9	92.53	92.87	94.4	96.71	99.82
	R2-off&con		97.44	92.11	94.5	95.26	91.2	92.61	69.29	96.52	100	95.68	98.97	87.81	95.43	98.31	91.27	89.66	93.89	69.24	97.65	90.97	96.68	95.66	96.83	94.06	94.99	97.06	99.82
	R2-mon		90.9	72.53	86.75	93.16	64.46	90.33	57.14	96.52	100	88.86	96.82	86.56	87.71	81.95	89.61	72.41	88.33	60.25	95.69	81.19	93.99	87.71	90.39	90.51	80	93.2	87.7
	R1-lin		97.82	87.37	87.5	91.4	90	92.83	83.21	96.85	98.64	94.77	97.1	91.56	81.14	94.81	91.18	83.1	93.06	63.8	99.41	87.99	95.04	93.98	95.64	93.43	93.52	96.1	97.51
	R1-off		97.05	84	87.75	88.95	88.7	93.91	83.57	96.09	98.81	94.09	97.2	91.88	83.43	94.81	89.61	85.86	93.06	63.67	100	87.09	95.07	93.25	95.71	93.31	93.79	96.23	98.09
	R1-con		97.18	83.37	88.25	88.6	90.54	94.67	84.29	96.09	98.81	95.45	97.38	93.12	82.86	94.94	89.41	82.07	92.5	63.92	100	87.69	95.11	93.73	96.31	93.67	93.58	96.45	98.37
	R1-off&con		97.18	84.63	89	89.12	88.7	93.8	82.86	96.41	100	93.18	97.29	92.5	84.29	95.45	88.14	85.17	92.5	65.19	99.8	87.01	95.11	93.73	95.71	93.09	93.78	96.4	97.25
	R1-mon		90.9	72.53	83.5	93.16	64.46	90.33	57.14	96.52	100	88.86	96.82	86.56	87.71	90.13	89.61	72.41	88.33	60.25	95.69	81.19	93.99	87.71	93.83	90.51	80	93.2	98.7
	1NN		86.03	88	87.5	94.91	84.02	93.26	62.14	98.04	66.44	85.91	97.29	77.5	82.57	92.73	82.25	80.34	75.56	56.2	80.78	82.76	95	92.29	93.24	92	91.57	94.3	99.59
	3NN		86.92	76.84	93.5	95.61	87.61	91.2	56.79	96.63	60.34	88.18	98.13	68.12	80	94.29	79.71	75.52	81.11	56.96	83.73	86.19	95.49	92.17	93.66	92.73	93.25	96.4	98.9
	5NN		88.21	73.58	95.75	94.04	90.11	87.83	60.36	95.98	60.85	88.41	96.26	65.62	78.86	93.64	82.65	77.93	69.72	63.54	80.78	85.6	95.97	90.84	93.36	93.24	93.72	96.18	98.45
	RF100		86.92	76.74	92.25	93.16	93.04	94.57	57.86	95.98	100	94.32	99.16	71.56	91.43	90	88.33	75.86	88.61	70	80.98	90	96.64	91.81	96.73	95	95.46	97.68	99.51
	RF200		87.05	77.05	89.25	93.16	92.61	95.22	56.43	95.76	100	94.09	98.88	74.69	92.29	90.26	89.51	76.9	87.22	70.76	81.76	89.63	96.68	91.2	96.73	94.76	95.44	97.81	99.54
	RF300		86.28	76.74	89.25	92.81	93.26	94.57	56.43	95.87	100	94.55	98.88	72.81	92.86	90.39	89.31	76.21	90	69.24	81.96	90.3	96.72	91.45	96.67	94.9	95.57	97.72	99.44
	RF1000		86.28	77.58	89.5	92.81	93.37	95	57.14	95.65	100	95	98.88	74.38	93.43	91.17	89.22	75.86	87.78	69.62	81.18	90.07	96.75	90.96	96.64	95.07	95.61	97.89	99.49
	AE10		86.54	86.32	75	77.19	78.37	75.98	76.07	87.5	74.92	73.18	77.1	78.12	74.71	87.66	75.1	77.59	72.5	75.13	87.25	76.68	74.98	81.33	93.47	89.01	85.06	90.15	94.65
	AE50		86.54	86.32	75	77.19	78.97	75.65	76.61	87.5	74.92	73.75	77.1	78.12	73.71	87.66	75.05	77.59	73.19	74.87	87.25	75.56	74.93	81.33	93.59	91.03	90.56	92.39	98.4
	AE100		86.54	86.32	75	77.02	81.52	75.11	75.71	87.5	75.25	74.55	76.45	78.28	73.57	87.66	75.34	75.69	74.44	74.81	87.25	75.19	75	81.33	94.2	93.43	92.44	92.26	98.92
	AE500		86.09	86.05	75	76.14	76.14	74.57	73.57	87.23	75.08	74.09	75.61	76.72	74.29	87.4	75.2	74.83	74.86	75.13	86.37	75.9	75	80.54	93.67	89.25	90.51	89.89	94.79
	AE1000		85.77	85.84	75	75.44	75.98	75.16	74.64	87.5	74.92	75.23	75.05	75	74.14	87.66	75.2	75	74.72	74.87	86.67	74.89	75.04	79.28	93.58	89.23	82.39	89.91	90.57
	SAE100		86.54	86.32	75	75.61	77.01	75.27	73.75	87.5	75	74.77	75.51	76.56	74.86	87.66	74.95	74.66	74.72	75.06	87.25	76.27	74.94	81.33	93.47	89.01	82.62	90.13	84.93
	SAE500		86.54	86.32	75	75.61	77.01	75.27	73.75	87.5	75	74.77	75.51	76.56	74.86	87.66	74.95	74.66	74.72	75.06	87.25	76.27	74.94	81.33	93.47	89.01	82.62	90.13	84.93
	SAE1000		86.54	86.32	75	75.61	77.01	75.27	73.75	87.5	75	74.77	75.51	76.56	74.86	87.66	74.95	74.66	74.72	75.06	87.25	76.27	74.94	81.33	93.47	89.01	82.62	90.13	84.93
	BL		73.08	72.63	50	54.39	56.52	52.17	53.57	75	50.85	50	54.21	56.25	51.43	75.32	50.98	55.17	50	50.63	74.51	53.73	50	62.65	86.94	78.02	65.23	80.26	69.85
