# Supplementary material for: Constraining classifiers in molecular analysis: invariance and robustness
Source: J R Soc Interface. 2020 Feb 5;17(163):20190612. doi: 10.1098/rsif.2019.0612 (PMC7061712; doi:10.1098/rsif.2019.0612)
Supplement: ResultsFeaSelR1 [file rsif20190612supp5.xlsx]

## Sheet: Readme
Sheet name	Description
R1-SVM sel. Fea. (absolute)	The number of remaining mean number of features selected by the R1-SVM are shown for each variant (indicated by rows). Columns correspond to the utilised transcriptome datasets. Each number is an average of feature numbers over 10x10 CV experiments.
R1-SVM sel. Fea. (relative)	Mean selected features over 10x10 CV experiments are shown where invariant classifiers are indicated by rows. Columns again correspond to the transcriptome datasets. Each cell shows the relative number of used features by the corresponding R1-SVM.

## Sheet: R1-SVM sel. fea. (absolute)
	ALCALAY	BOERSMA	DYRSKJOET	ESTILO	GOBBLE_dediff_vs_welldiff	HUMMEL	IWAMOTO	JONES	KIMPEL	KURIAKOSE	LANDI	LU	ORSMARK	SHIPP	SINGH	STANKE	STRUNNIKOVA	SUN	VILAR	WANG	WANG_normal_vs_tumor	XU	KIDNEY_I	KIDNEY_II	KIDNEY_III	TISSUES_III	TISSUES_IV
R1-lin	24.96	50.59	17.78	13.24	28.25	28.12	14.77	17.45	7.36	11.42	20.56	16.29	20.69	25.25	33.99	14.13	13.34	53.34	17.2	64.65	48.34	23.01	60.14	53.16	104.65	35.22	25.21
R1-off	25.45	52.37	18.68	15.45	30.69	30.52	15.49	18.89	9.93	13.45	21.66	16.91	22.07	26.24	34.86	16	14.19	54.15	18.33	65.87	48.85	24.88	64.7	54.99	102.76	34.3	25.8
R1-con	25.47	52.07	18.65	15.95	29.68	29.96	15.86	18.53	9.57	12.07	21.57	16.73	21.9	26.73	34.42	15.77	14.36	54.57	18.56	65.75	48.83	24.13	69.09	54.42	105.08	35.42	26.25
R1-off&con	26.24	53.26	19.67	16.37	31.44	32.07	17.04	19.68	11.04	15.25	23.11	18.73	22.9	28.47	35.89	17.57	15.01	57.5	20.33	67.47	49.78	26.99	66.05	56.95	103.37	35.03	26.09
R1-mon	2	2	2	2	2	2	2	2	2	2	2	2	2	2	2	2	2	2	2	2	2	2	2	2	2	2	2

## Sheet: R1-SVM sel. fea. (relative)
Transcriptome datasets
Relative number of features (absolute)		ALCALAY	BOERSMA	DYRSKJOET	ESTILO	GOBBLE_dediff_vs_welldiff	HUMMEL	IWAMOTO	JONES	KIMPEL	KURIAKOSE	LANDI	LU	ORSMARK	SHIPP	SINGH	STANKE	STRUNNIKOVA	SUN	VILAR	WANG	WANG_normal_vs_tumor	XU	KIDNEY_I	KIDNEY_II	KIDNEY_III	TISSUES_III	TISSUES_IV
	R1-lin	0.11	0.23	0.25	0.11	0.13	0.13	0.12	0.08	0.08	0.09	0.09	0.13	0.06	0.35	0.27	0.06	0.11	0.24	0.24	0.29	0.22	0.10	0.29	0.26	0.51	0.17	0.12
	R1-off	0.11	0.24	0.26	0.12	0.14	0.14	0.12	0.09	0.11	0.11	0.10	0.13	0.07	0.37	0.28	0.07	0.11	0.24	0.26	0.30	0.22	0.11	0.31	0.27	0.50	0.17	0.12
	R1-con	0.11	0.23	0.26	0.13	0.13	0.13	0.13	0.08	0.11	0.10	0.10	0.13	0.07	0.38	0.27	0.07	0.11	0.25	0.26	0.30	0.22	0.11	0.33	0.26	0.51	0.17	0.13
	R1-off&con	0.12	0.24	0.28	0.13	0.14	0.14	0.14	0.09	0.13	0.12	0.10	0.15	0.07	0.40	0.29	0.08	0.12	0.26	0.29	0.30	0.22	0.12	0.32	0.28	0.50	0.17	0.13
	R1-mon	0.01	0.01	0.03	0.02	0.01	0.01	0.02	0.01	0.02	0.02	0.01	0.02	0.01	0.03	0.02	0.01	0.02	0.01	0.03	0.01	0.01	0.01	0.01	0.01	0.01	0.01	0.01
